# Supplementary material for: Histological Image Classification Between Follicular Lymphoma and Reactive Lymphoid Tissue Using Deep Learning and Explainable Artificial Intelligence (XAI)
Source: Cancers (Basel). 2025 Jul 22;17(15):2428. doi: 10.3390/cancers17152428 (PMC12345699; doi:10.3390/cancers17152428)
Supplement: Supplementary file 1 [file cancers-17-02428-s001.zip]

Archive with 1 entries (1 files):
- cancers-3740373-supplementary.txt
