# Supplementary material for: Histological Image Classification Between Follicular Lymphoma and Reactive Lymphoid Tissue Using Deep Learning and Explainable Artificial Intelligence (XAI)
Source: Cancers (Basel). 2025 Jul 22;17(15):2428. doi: 10.3390/cancers17152428 (PMC12345699; doi:10.3390/cancers17152428)
Supplement: Supplementary file 1 [file cancers-17-02428-s001.zip › cancers-3740373-supplementary.txt]

\\\	TRUE_FL	TRUE_FL	TRUE_FL	TRUE_FL	TRUE_FL	TRUE_FL	TRUE_FL	TRUE_FL	TRUE_FL	TRUE_FL	TRUE_FL	TRUE_FL	TRUE_FL	TRUE_FL	TRUE_FL	TRUE_FL	TRUE_FL	TRUE_FL	TRUE_FL	TRUE_FL	TRUE_FL	TRUE_FL	TRUE_FL	TRUE_FL	TRUE_FL	TRUE_FL	TRUE_FL	TRUE_FL	TRUE_FL	TRUE_FL	TRUE_FL	TRUE_FL	TRUE_FL	TRUE_FL	TRUE_FL	TRUE_FL	TRUE_FL	TRUE_FL	TRUE_FL	TRUE_FL	TRUE_FL	TRUE_FL	TRUE_FL	TRUE_FL	TRUE_FL	TRUE_FL	TRUE_FL	TRUE_FL	TRUE_FL
PREDICTED	'FL'	0.99658978	0.00341018	FL	3992		'FL'	0.99999952	4.94467E-07	FL	1546		'FL'	0.99999666	3.31301E-06	FL	280		'FL'	0.99999988	8.63929E-08	FL	5164		'FL'	0.99999988	7.37001E-08	FL	7900		'FL'	0.9999994	6.35893E-07	FL	5180		'FL'	1	1.64779E-08	FL	13126		'FL'	1	4.60623E-11	FL	4023		'FL'
PREDICTED	'FL'	0.99998128	1.87392E-05	REACTIVE	542		'FL'	0.99999344	6.52342E-06	REACTIVE	1		'FL'	0.99993122	6.87479E-05	REACTIVE	0		'FL'	0.9999994	6.42624E-07	REACTIVE	16		'FL'	1	9.53146E-12	REACTIVE	36		'FL'	0.99999964	3.30639E-07	REACTIVE	1204		'FL'	1	1.73379E-09	REACTIVE	149		'FL'	1	8.69064E-16	REACTIVE	0		'FL'
PREDICTED	'FL'	1	1.73042E-08		4534		'FL'	1	4.04998E-08		1547		'FL'	0.99999976	1.98526E-07		280		'FL'	0.99996352	3.65103E-05		5180		'FL'	1	2.08924E-11		7936		'FL'	0.99999893	1.08469E-06		6384		'FL'	1	2.95201E-11		13275		'FL'	1	8.41741E-15		4023		'FL'
PREDICTED	'FL'	0.99999952	4.61696E-07	SENSITIVITY	88.04587561		'FL'	0.99999738	2.62711E-06	SENSITIVITY	99.93535876		'FL'	0.99994063	5.93142E-05	SENSITIVITY	100		'FL'	1	1.26619E-09	SENSITIVITY	99.69111969		'FL'	1	7.28971E-10	SENSITIVITY	99.54637097		'FL'	0.99999905	9.48963E-07	SENSITIVITY	81.14035088		'FL'	1	4.29609E-11	SENSITIVITY	98.87758945		'FL'	1	2.17473E-12	SENSITIVITY	100		'FL'
PREDICTED	'FL'	0.99999797	2.07047E-06				'FL'	1	3.28724E-08				'FL'	0.99999964	4.08243E-07				'FL'	1	1.15923E-08				'FL'	1	1.68652E-09				'FL'	0.99999642	3.56676E-06				'FL'	1	1.44111E-09				'FL'	1	7.20774E-11				'FL'
PREDICTED	'FL'	0.99988115	0.000118794				'FL'	0.99999964	3.93248E-07				'FL'	1	3.30288E-08				'FL'	1	1.17232E-08				'FL'	1	3.07257E-09				'FL'	1	3.6996E-08				'FL'	1	1.69199E-09				'FL'	1	8.58142E-10				'FL'
PREDICTED	'FL'	0.99999666	3.36222E-06				'FL'	1	1.8806E-08				'FL'	0.99999833	1.67958E-06				'FL'	1	9.99399E-09				'FL'	1	3.22144E-09				'FL'	1	1.89464E-08				'FL'	0.99999738	2.58692E-06				'FL'	1	1.6357E-12				'FL'
PREDICTED	'FL'	0.99998617	1.38581E-05				'FL'	1	5.62488E-08				'FL'	0.99999988	7.72064E-08				'FL'	0.99933523	0.000664709				'FL'	1	9.37744E-09				'FL'	0.99999893	1.03648E-06				'FL'	1	2.42968E-10				'FL'	1	2.52828E-13				'FL'
PREDICTED	'FL'	0.99975759	0.000242471				'FL'	0.99999881	1.20489E-06				'FL'	1	5.29452E-08				'FL'	0.99078757	0.009212469				'FL'	1	2.40653E-08				'FL'	0.99999774	2.26325E-06				'FL'	1	4.85514E-11				'FL'	1	5.45457E-15				'FL'
PREDICTED	'FL'	0.99999964	3.72182E-07				'FL'	0.99999988	6.0774E-08				'FL'	0.99999988	1.7333E-07				'FL'	0.99998713	1.28835E-05				'FL'	1	5.83741E-09				'FL'	0.99999952	4.93141E-07				'FL'	1	4.67184E-10				'FL'	1	1.04773E-12				'FL'
PREDICTED	'FL'	0.99286252	0.007137454				'FL'	1	5.33278E-08				'FL'	0.99999666	3.34664E-06				'FL'	0.99999952	4.20225E-07				'FL'	1	3.52233E-09				'FL'	1	4.99183E-09				'FL'	1	4.81446E-10				'FL'	1	2.06377E-08				'FL'
PREDICTED	'FL'	1	3.30938E-08				'FL'	0.99998581	1.4175E-05				'FL'	0.99999869	1.3676E-06				'FL'	0.99999821	1.73585E-06				'FL'	1	9.38265E-12				'FL'	0.99997854	2.14911E-05				'FL'	1	7.39898E-11				'FL'	1	6.33812E-12				'FL'
PREDICTED	'FL'	0.99999988	1.22474E-07				'FL'	0.99999523	4.8185E-06				'FL'	0.99995267	4.73021E-05				'FL'	0.99999952	4.59455E-07				'FL'	1	1.93743E-09				'FL'	1	3.81291E-08				'FL'	0.99999964	3.83527E-07				'FL'	1	5.23324E-13				'FL'
PREDICTED	'FL'	0.99957711	0.000422881				'FL'	0.9999975	2.49931E-06				'FL'	0.99999976	2.84154E-07				'FL'	0.9999994	5.39412E-07				'FL'	0.99997079	2.91628E-05				'FL'	1	3.16242E-08				'FL'	1	1.23792E-09				'FL'	1	1.81149E-12				'FL'
PREDICTED	'FL'	0.9999969	3.08228E-06				'FL'	0.99999952	4.84317E-07				'FL'	1	3.65387E-08				'FL'	0.99999964	3.1142E-07				'FL'	1	3.14631E-10				'FL'	1	1.98374E-14				'FL'	0.99999905	9.00534E-07				'FL'	1	2.60894E-11				'FL'
PREDICTED	'FL'	0.99999917	8.23906E-07				'FL'	0.99999774	2.29138E-06				'FL'	0.99999964	4.01836E-07				'FL'	1	1.85876E-08				'FL'	1	1.65202E-09				'FL'	1	3.40961E-15				'FL'	1	6.70776E-10				'FL'	1	1.77985E-12				'FL'
PREDICTED	'FL'	0.99962449	0.000375498				'FL'	0.99987721	0.000122795				'FL'	0.99999988	7.78042E-08				'FL'	0.99999666	3.3545E-06				'FL'	1	3.70373E-11				'FL'	0.99999297	7.05772E-06				'FL'	1	3.24001E-11				'FL'	1	1.04675E-11				'FL'
PREDICTED	'FL'	0.99999905	9.66167E-07				'FL'	0.9999994	5.76375E-07				'FL'	0.99999952	4.17558E-07				'FL'	1	1.76754E-08				'FL'	1	9.83302E-11				'FL'	1	2.56739E-11				'FL'	1	4.09507E-10				'FL'	1	3.16134E-15				'FL'
PREDICTED	'FL'	0.9957217	0.004278251				'FL'	0.99995852	4.15116E-05				'FL'	0.99999523	4.74119E-06				'FL'	1	7.75681E-10				'FL'	1	2.27405E-11				'FL'	1	4.57222E-10				'FL'	0.99999988	8.33911E-08				'FL'	1	7.45639E-12				'FL'
PREDICTED	'FL'	0.81832725	0.18167271				'FL'	0.99999905	9.75496E-07				'FL'	0.99998915	1.08439E-05				'FL'	1	1.90054E-08				'FL'	1	2.21074E-10				'FL'	1	3.84148E-10				'FL'	1	1.53922E-10				'FL'	1	5.58994E-11				'FL'
PREDICTED	'FL'	0.99999237	7.62291E-06				'FL'	1	3.54552E-08				'FL'	0.99999869	1.32109E-06				'FL'	1	1.02497E-10				'FL'	1	1.26316E-08				'FL'	1	5.76256E-12				'FL'	0.99999976	2.16711E-07				'FL'	1	6.94851E-13				'FL'
PREDICTED	'FL'	0.99999988	6.5765E-08				'FL'	0.99999797	2.08221E-06				'FL'	0.99998605	0.000014				'FL'	1	4.11066E-08				'FL'	1	3.22916E-08				'FL'	1	1.43661E-11				'FL'	1	1.77988E-08				'FL'	1	3.50759E-12				'FL'
PREDICTED	'FL'	0.99999368	6.34444E-06				'FL'	0.99999988	9.49722E-08				'FL'	0.99996436	3.56481E-05				'FL'	0.97809654	0.021903465				'FL'	1	5.53344E-10				'FL'	1	4.67131E-08				'FL'	0.99999988	1.19379E-07				'FL'	1	3.91803E-11				'FL'
PREDICTED	'FL'	0.99978095	0.000219032				'FL'	1	2.7608E-08				'FL'	1	5.80649E-08				'FL'	1	1.97993E-08				'FL'	0.99999976	2.17764E-07				'FL'	1	1.90242E-09				'FL'	1	7.57004E-11				'FL'	1	2.6893E-10				'FL'
PREDICTED	'FL'	0.99999642	3.56123E-06				'FL'	0.99999559	4.45777E-06				'FL'	0.99999881	1.21012E-06				'FL'	0.99999988	7.05624E-08				'FL'	0.9999994	5.95199E-07				'FL'	1	2.59659E-09				'FL'	0.99999869	1.35644E-06				'FL'	1	4.72664E-14				'FL'
PREDICTED	'FL'	0.99798179	0.002018217				'FL'	1	9.16032E-09				'FL'	0.99998474	1.52426E-05				'FL'	1	1.32401E-08				'FL'	1	5.4533E-08				'FL'	1	3.64673E-09				'FL'	0.99977928	0.000220725				'FL'	1	7.14842E-09				'FL'
PREDICTED	'FL'	0.99814928	0.001850748				'FL'	0.99999666	3.35279E-06				'FL'	0.9999994	5.37072E-07				'FL'	1	9.54315E-11				'FL'	1	3.4041E-10				'FL'	1	4.69249E-11				'FL'	1	9.86244E-09				'FL'	1	1.19955E-11				'FL'
PREDICTED	'FL'	0.9999851	1.49451E-05				'FL'	0.99998379	1.61874E-05				'FL'	0.99999988	1.65392E-07				'FL'	1	1.10141E-09				'FL'	1	1.91951E-09				'FL'	1	1.36788E-13				'FL'	0.99999928	6.97148E-07				'FL'	1	2.30305E-10				'FL'
PREDICTED	'FL'	0.99999356	6.38157E-06				'FL'	0.99939442	0.00060555				'FL'	0.99999654	3.40726E-06				'FL'	0.99972695	0.000273037				'FL'	1	4.47418E-10				'FL'	1	1.27608E-10				'FL'	0.99998748	1.24739E-05				'FL'	1	7.29729E-10				'FL'
PREDICTED	'FL'	0.99988234	0.000117651				'FL'	0.99996901	3.09385E-05				'FL'	0.99999976	1.93806E-07				'FL'	0.8497588	0.15024127				'FL'	1	7.71205E-10				'FL'	1	1.44577E-09				'FL'	0.99997258	2.73914E-05				'FL'	1	2.72107E-10				'FL'
PREDICTED	'FL'	0.99975437	0.000245614				'FL'	0.99999809	1.87027E-06				'FL'	0.99999487	5.069E-06				'FL'	0.99961734	0.00038268				'FL'	0.99999928	6.93245E-07				'FL'	0.99886203	0.001138021				'FL'	0.99884546	0.001154502				'FL'	1	4.44438E-08				'FL'
PREDICTED	'FL'	0.99999952	4.17722E-07				'FL'	0.99999678	3.23727E-06				'FL'	1	1.80162E-08				'FL'	0.9999367	6.33401E-05				'FL'	0.9999994	5.76181E-07				'FL'	1	7.8472E-10				'FL'	0.99927408	0.000725988				'FL'	1	2.50418E-12				'FL'
PREDICTED	'FL'	0.99999213	7.8354E-06				'FL'	0.99998903	1.09909E-05				'FL'	0.99999368	6.2765E-06				'FL'	0.99999905	9.35083E-07				'FL'	0.99999964	3.34285E-07				'FL'	0.99997389	2.61437E-05				'FL'	0.99999702	2.949E-06				'FL'	1	3.09686E-15				'FL'
PREDICTED	'FL'	0.98227799	0.017721999				'FL'	0.99999988	6.50655E-08				'FL'	0.99999988	1.34061E-07				'FL'	0.99999952	4.91518E-07				'FL'	1	2.47417E-08				'FL'	0.99997997	2.00859E-05				'FL'	0.99943179	0.000568128				'FL'	1	1.43281E-10				'FL'
PREDICTED	'FL'	0.99999905	9.43487E-07				'FL'	0.99999952	4.29509E-07				'FL'	0.99999988	1.51297E-07				'FL'	0.99992621	7.38392E-05				'FL'	0.99999988	8.15582E-08				'FL'	1	9.05353E-09				'FL'	0.9999969	3.14617E-06				'FL'	1	1.23291E-14				'FL'
PREDICTED	'FL'	0.99999988	7.15466E-08				'FL'	1	2.01203E-08				'FL'	0.99997175	2.83051E-05				'FL'	0.99979872	0.000201264				'FL'	1	2.30784E-09				'FL'	1	7.51768E-09				'FL'	0.99999988	1.26567E-07				'FL'	1	1.6608E-12				'FL'
PREDICTED	'FL'	0.9999938	6.13957E-06				'FL'	0.99997294	2.7112E-05				'FL'	0.99999976	2.38824E-07				'FL'	0.99999845	1.51464E-06				'FL'	1	4.5977E-10				'FL'	1	7.74707E-12				'FL'	0.99999976	1.83701E-07				'FL'	1	1.80831E-13				'FL'
PREDICTED	'FL'	0.99999952	5.23668E-07				'FL'	0.99999988	8.57291E-08				'FL'	0.99999988	1.7823E-07				'FL'	1	2.80851E-09				'FL'	0.99999964	4.07961E-07				'FL'	1	4.28926E-09				'FL'	0.99998403	1.60285E-05				'FL'	1	2.3036E-15				'FL'
PREDICTED	'FL'	0.99953699	0.000463023				'FL'	1	1.73963E-08				'FL'	0.99999988	1.25118E-07				'FL'	1	1.55811E-08				'FL'	1	1.91051E-09				'FL'	0.99999952	4.43715E-07				'FL'	0.99706382	0.002936208				'FL'	1	3.17554E-12				'FL'
PREDICTED	'FL'	0.99999738	2.59631E-06				'FL'	1	7.11422E-10				'FL'	0.99999988	1.15606E-07				'FL'	1	3.16313E-08				'FL'	1	1.49173E-09				'FL'	1	3.34029E-08				'FL'	0.97801763	0.021982346				'FL'	1	8.24736E-10				'FL'
PREDICTED	'FL'	0.96226186	0.037738189				'FL'	0.99997807	2.19896E-05				'FL'	0.99999905	9.15094E-07				'FL'	0.9999994	5.42963E-07				'FL'	1	2.93394E-09				'FL'	1	1.90533E-09				'FL'	0.98348087	0.016519142				'FL'	1	2.52526E-13				'FL'
PREDICTED	'FL'	0.99873608	0.001263958				'FL'	1	2.41112E-09				'FL'	0.99993765	6.2292E-05				'FL'	1	4.20694E-09				'FL'	1	8.4106E-10				'FL'	1	2.11284E-11				'FL'	0.99999976	2.52083E-07				'FL'	1	5.30926E-14				'FL'
PREDICTED	'FL'	0.99946111	0.000538884				'FL'	0.99999654	3.50052E-06				'FL'	0.99999988	1.25308E-07				'FL'	1	2.79107E-08				'FL'	0.9999994	5.68078E-07				'FL'	1	2.08358E-10				'FL'	0.99999928	6.9781E-07				'FL'	1	5.46941E-13				'FL'
PREDICTED	'FL'	0.99678135	0.003218587				'FL'	0.99992776	7.22219E-05				'FL'	0.99999845	1.5896E-06				'FL'	0.9999994	5.98558E-07				'FL'	0.99999821	1.81379E-06				'FL'	0.99999893	1.09122E-06				'FL'	1	2.7266E-14				'FL'	1	1.2563E-09				'FL'
PREDICTED	'FL'	0.99999952	4.86288E-07				'FL'	1	6.28506E-09				'FL'	0.99999928	6.92032E-07				'FL'	1	3.14275E-10				'FL'	0.99999976	2.93996E-07				'FL'	0.99999988	1.479E-07				'FL'	1	5.33705E-10				'FL'	1	3.65271E-10				'FL'
PREDICTED	'REACTIVE'	0.4107202	0.58927971				'FL'	0.99999702	3.02659E-06				'FL'	0.99999988	7.16271E-08				'FL'	1	1.27573E-08				'FL'	0.99999893	1.03086E-06				'FL'	1	2.00281E-08				'FL'	1	1.3447E-10				'FL'	1	5.48339E-10				'FL'
PREDICTED	'FL'	0.99849033	0.001509681				'FL'	0.99999964	3.91678E-07				'FL'	0.99999797	2.00212E-06				'FL'	1	1.48674E-10				'FL'	0.99999571	4.2828E-06				'FL'	1	3.85918E-12				'FL'	0.9999994	6.41054E-07				'FL'	1	3.98493E-13				'FL'
PREDICTED	'FL'	0.64789134	0.35210863				'FL'	0.99999583	4.14808E-06				'FL'	0.99999964	3.46679E-07				'FL'	1	8.13155E-10				'FL'	0.9996835	0.000316528				'FL'	1	8.7891E-10				'FL'	1	2.16592E-09				'FL'	1	5.22786E-10				'FL'
PREDICTED	'FL'	0.64581454	0.35418552				'FL'	0.99999785	2.08974E-06				'FL'	1	1.05782E-08				'FL'	1	1.8717E-10				'FL'	0.999933	6.70338E-05				'FL'	1	7.94257E-12				'FL'	1	3.25773E-09				'FL'	1	1.28973E-11				'FL'
PREDICTED	'FL'	0.96642518	0.033574834				'FL'	0.99998105	1.90001E-05				'FL'	1	2.5241E-09				'FL'	0.99999917	8.17861E-07				'FL'	0.99999845	1.57128E-06				'FL'	1	1.7346E-10				'FL'	1	1.94483E-08				'FL'	1	2.78779E-11				'FL'
PREDICTED	'FL'	0.99926418	0.000735782				'FL'	1	2.41958E-08				'FL'	0.99997389	2.60907E-05				'FL'	0.99968827	0.000311741				'FL'	1	3.88699E-08				'FL'	0.9999994	5.84905E-07				'FL'	1	1.05759E-09				'FL'	1	2.71262E-11				'FL'
PREDICTED	'FL'	0.99956471	0.000435248				'FL'	0.99999905	9.66768E-07				'FL'	0.99999988	1.70027E-07				'FL'	0.99998116	1.88214E-05				'FL'	0.99999952	4.55156E-07				'FL'	0.9986279	0.001372149				'FL'	1	3.39538E-08				'FL'	0.99999976	2.72268E-07				'FL'
PREDICTED	'FL'	0.99522239	0.004777564				'FL'	0.99999857	1.37835E-06				'FL'	0.99999988	1.36652E-07				'FL'	0.99999976	2.79132E-07				'FL'	1	8.04433E-10				'FL'	0.99999893	1.03987E-06				'FL'	1	2.90979E-08				'FL'	1	1.75177E-12				'FL'
PREDICTED	'FL'	0.999295	0.000704984				'FL'	0.99592173	0.004078235				'FL'	1	2.38874E-08				'FL'	1	6.96542E-11				'FL'	1	7.85945E-10				'FL'	0.99999988	7.22477E-08				'FL'	1	3.17924E-11				'FL'	1	9.98319E-12				'FL'
PREDICTED	'FL'	0.99966443	0.00033559				'FL'	0.99959821	0.000401814				'FL'	0.99999964	3.62814E-07				'FL'	1	1.76216E-08				'FL'	1	2.79219E-08				'FL'	0.99990165	9.83928E-05				'FL'	1	5.21129E-10				'FL'	1	6.70811E-11				'FL'
PREDICTED	'FL'	0.9999603	3.96561E-05				'FL'	0.99999905	9.96911E-07				'FL'	1	1.82215E-08				'FL'	1	3.86487E-09				'FL'	1	3.45077E-08				'FL'	0.99999988	6.5689E-08				'FL'	0.99997473	2.52832E-05				'FL'	1	1.80004E-12				'FL'
PREDICTED	'FL'	0.88874894	0.11125102				'FL'	0.99996626	3.36762E-05				'FL'	0.99999988	1.22336E-07				'FL'	1	4.15294E-09				'FL'	0.99999893	1.0381E-06				'FL'	0.99999964	3.65049E-07				'FL'	1	1.01696E-09				'FL'	1	3.99121E-12				'FL'
PREDICTED	'FL'	0.99973673	0.000263226				'FL'	1	4.85606E-08				'FL'	1	1.89589E-08				'FL'	0.99999642	3.63323E-06				'FL'	0.99999976	2.09621E-07				'FL'	1	2.2311E-08				'FL'	1	2.60068E-11				'FL'	1	1.39597E-13				'FL'
PREDICTED	'FL'	0.99920928	0.000790648				'FL'	0.99999988	8.79922E-08				'FL'	1	2.23186E-08				'FL'	1	2.17307E-09				'FL'	0.99999905	9.43669E-07				'FL'	1	4.75112E-08				'FL'	1	5.37986E-08				'FL'	1	7.03087E-13				'FL'
PREDICTED	'FL'	0.90340841	0.096591547				'FL'	0.99999928	7.29622E-07				'FL'	0.99999511	4.8702E-06				'FL'	1	1.74309E-11				'FL'	0.99999762	2.3669E-06				'FL'	1	4.61611E-08				'FL'	1	2.93834E-08				'FL'	1	7.49666E-12				'FL'
PREDICTED	'FL'	0.97900271	0.020997286				'FL'	0.99999869	1.31086E-06				'FL'	0.99999964	3.67687E-07				'FL'	1	4.33376E-09				'FL'	0.99999988	8.24331E-08				'FL'	1	1.95174E-08				'FL'	1	1.12223E-10				'FL'	1	1.05334E-13				'FL'
PREDICTED	'FL'	0.99942869	0.000571333				'FL'	1	1.72849E-08				'FL'	1	4.82499E-08				'FL'	1	1.76216E-08				'FL'	0.99995339	4.65729E-05				'FL'	1	4.38467E-08				'FL'	1	2.8173E-09				'FL'	1	5.36745E-12				'FL'
PREDICTED	'FL'	0.99997878	2.1175E-05				'FL'	0.99999952	4.78869E-07				'FL'	0.99999833	1.69221E-06				'FL'	1	1.42229E-09				'FL'	0.99999988	1.73177E-07				'FL'	1	3.73041E-10				'FL'	1	1.68071E-10				'FL'	1	1.84589E-11				'FL'
PREDICTED	'FL'	1	4.40615E-08				'FL'	1	1.16683E-08				'FL'	1	1.37693E-08				'FL'	1	4.06042E-09				'FL'	0.99990416	9.58526E-05				'FL'	1	2.3022E-10				'FL'	1	2.31365E-08				'FL'	1	8.78507E-11				'FL'
PREDICTED	'REACTIVE'	0.38606682	0.61393315				'FL'	1	2.52747E-08				'FL'	0.99999881	1.1344E-06				'FL'	1	2.86797E-09				'FL'	0.99999833	1.67818E-06				'FL'	1	3.90251E-10				'FL'	0.99999988	1.43686E-07				'FL'	1	1.40262E-09				'FL'
PREDICTED	'FL'	0.99999201	8.00385E-06				'FL'	1	3.02012E-09				'FL'	0.99999857	1.46014E-06				'FL'	1	9.03755E-09				'FL'	0.99999952	5.08661E-07				'FL'	1	8.11302E-09				'FL'	0.99999917	8.07101E-07				'FL'	1	1.19615E-12				'FL'
PREDICTED	'FL'	0.99999952	4.26032E-07				'FL'	0.99999952	4.3174E-07				'FL'	0.99999952	5.25063E-07				'FL'	1	2.80536E-09				'FL'	0.99999893	1.03391E-06				'FL'	1	2.27427E-11				'FL'	0.99999177	8.20499E-06				'FL'	1	4.44167E-10				'FL'
PREDICTED	'FL'	0.93341726	0.066582747				'FL'	0.99999332	6.65664E-06				'FL'	0.99999976	2.61025E-07				'FL'	1	4.5805E-09				'FL'	0.99998367	1.63552E-05				'FL'	0.99997604	2.39977E-05				'FL'	0.99999976	2.29692E-07				'FL'	0.99999845	1.49196E-06				'FL'
PREDICTED	'REACTIVE'	0.24317212	0.75682783				'FL'	0.99993002	6.99829E-05				'FL'	0.99999857	1.45099E-06				'FL'	1	2.71499E-13				'FL'	0.99999166	8.3898E-06				'FL'	0.9999702	2.97657E-05				'FL'	0.99999988	9.11023E-08				'FL'	1	2.51182E-13				'FL'
PREDICTED	'FL'	0.92243338	0.077566601				'FL'	1	8.43155E-09				'FL'	0.99999988	6.45402E-08				'FL'	0.99996853	3.14171E-05				'FL'	0.99998784	1.2198E-05				'FL'	1	7.42881E-10				'FL'	0.99947304	0.000527003				'FL'	1	1.21068E-10				'FL'
PREDICTED	'REACTIVE'	0.28076831	0.71923172				'FL'	0.99999988	1.27663E-07				'FL'	0.99999905	9.70232E-07				'FL'	0.99999964	3.17581E-07				'FL'	0.99999988	8.97061E-08				'FL'	0.99999928	7.14815E-07				'FL'	1	1.51442E-11				'FL'	1	2.59879E-10				'FL'
PREDICTED	'FL'	0.99888724	0.001112824				'FL'	0.99999654	3.43967E-06				'FL'	0.99999857	1.42029E-06				'FL'	1	4.88303E-09				'FL'	0.99983799	0.000161927				'FL'	1	3.9931E-08				'FL'	0.99999952	4.18998E-07				'FL'	1	2.56312E-12				'FL'
PREDICTED	'FL'	0.51949644	0.48050359				'FL'	0.99999619	3.76639E-06				'FL'	0.99999964	3.22941E-07				'FL'	1	1.49801E-08				'FL'	0.99999869	1.29174E-06				'FL'	1	1.84153E-10				'FL'	0.99933881	0.000661187				'FL'	1	1.28447E-12				'FL'
PREDICTED	'FL'	0.9377352	0.062264744				'FL'	0.99996281	3.71986E-05				'FL'	0.99999905	9.30351E-07				'FL'	1	4.21074E-11				'FL'	0.99997807	2.18796E-05				'FL'	1	4.51189E-10				'FL'	0.99994576	5.42614E-05				'FL'	1	1.04945E-10				'FL'
PREDICTED	'REACTIVE'	0.35795268	0.64204729				'FL'	0.99999642	3.53889E-06				'FL'	0.9999994	6.47094E-07				'FL'	1	4.95744E-08				'FL'	1	1.74035E-09				'FL'	0.9999994	6.21686E-07				'FL'	0.99999499	4.96901E-06				'FL'	1	2.97928E-08				'FL'
PREDICTED	'REACTIVE'	0.12213735	0.87786263				'FL'	0.99999189	8.13341E-06				'FL'	1	2.10426E-08				'FL'	1	4.57E-08				'FL'	1	3.30512E-09				'FL'	0.99999988	1.04711E-07				'FL'	0.99659687	0.003403158				'FL'	1	6.40756E-15				'FL'
PREDICTED	'FL'	0.83032763	0.16967241				'FL'	0.99999976	1.95656E-07				'FL'	0.99999988	1.3702E-07				'FL'	1	2.96041E-08				'FL'	1	1.46399E-08				'FL'	0.9998939	0.000106073				'FL'	0.99999893	1.06766E-06				'FL'	1	1.78461E-14				'FL'
PREDICTED	'FL'	0.94865906	0.051340945				'FL'	0.99999845	1.49706E-06				'FL'	1	3.39188E-08				'FL'	1	4.4846E-09				'FL'	1	1.32745E-09				'FL'	1	3.42281E-08				'FL'	0.99964905	0.000350909				'FL'	1	1.54775E-11				'FL'
PREDICTED	'REACTIVE'	0.36380681	0.63619322				'FL'	0.99999809	1.93316E-06				'FL'	1	2.3155E-09				'FL'	0.99999976	1.83565E-07				'FL'	1	1.64267E-09				'FL'	1	1.12521E-08				'FL'	0.99892199	0.001077988				'FL'	1	1.05159E-11				'FL'
PREDICTED	'REACTIVE'	0.35604012	0.64395988				'FL'	0.9999994	5.43169E-07				'FL'	0.99999952	5.07561E-07				'FL'	1	5.45668E-10				'FL'	1	1.6201E-08				'FL'	1	8.20954E-09				'FL'	0.99998939	1.06565E-05				'FL'	0.99999976	1.97264E-07				'FL'
PREDICTED	'FL'	0.77858901	0.22141108				'FL'	0.99999988	7.67142E-08				'FL'	1	4.31238E-08				'FL'	1	9.94316E-11				'FL'	0.99999881	1.20045E-06				'FL'	1	1.07266E-10				'FL'	0.99998808	1.1926E-05				'FL'	1	5.58595E-12				'FL'
PREDICTED	'FL'	0.99235803	0.007641934				'FL'	0.99997067	2.93386E-05				'FL'	0.99999964	3.9721E-07				'FL'	1	1.84458E-10				'FL'	1	2.79979E-08				'FL'	1	7.02981E-11				'FL'	0.99999976	2.87622E-07				'FL'	1	3.16636E-13				'FL'
PREDICTED	'FL'	0.98365641	0.016343657				'FL'	0.99998033	1.96444E-05				'FL'	0.99999976	2.73375E-07				'FL'	1	2.87508E-08				'FL'	0.9999994	5.69022E-07				'FL'	1	6.60661E-11				'FL'	0.99998534	1.47158E-05				'FL'	1	4.51391E-09				'FL'
PREDICTED	'FL'	0.99464262	0.005357411				'FL'	0.99997938	2.0675E-05				'FL'	1	5.194E-08				'FL'	1	6.60541E-09				'FL'	0.99999893	1.01382E-06				'FL'	1	1.10192E-09				'FL'	0.99999225	7.78587E-06				'FL'	1	2.49811E-11				'FL'
PREDICTED	'FL'	0.99993646	6.35012E-05				'FL'	1	3.38452E-09				'FL'	0.99999821	1.77847E-06				'FL'	0.99999988	8.33793E-08				'FL'	0.99999976	1.81074E-07				'FL'	0.99999988	1.64501E-07				'FL'	0.99999952	5.00516E-07				'FL'	1	6.64589E-13				'FL'
PREDICTED	'REACTIVE'	0.23690391	0.76309609				'FL'	0.99999988	9.16221E-08				'FL'	0.99999821	1.75521E-06				'FL'	0.99999905	9.61989E-07				'FL'	0.99999988	1.48202E-07				'FL'	0.99999964	3.58705E-07				'FL'	1	6.74972E-12				'FL'	1	1.29916E-12				'FL'
PREDICTED	'FL'	0.54794234	0.45205763				'FL'	1	4.27241E-08				'FL'	0.9999994	5.59473E-07				'FL'	1	2.18731E-10				'FL'	0.99999928	6.73954E-07				'FL'	1	4.36185E-08				'FL'	0.99999952	4.53798E-07				'FL'	1	1.44296E-12				'FL'
PREDICTED	'FL'	0.99558687	0.004413093				'FL'	0.99999988	1.31432E-07				'FL'	0.99999928	6.80292E-07				'FL'	1	3.12632E-10				'FL'	0.99998832	1.16799E-05				'FL'	1	6.68072E-09				'FL'	0.99999917	8.51454E-07				'FL'	1	7.89109E-12				'FL'
PREDICTED	'FL'	0.98933649	0.010663461				'FL'	1	5.26109E-08				'FL'	1	4.20089E-08				'FL'	0.99999952	5.32218E-07				'FL'	0.99999988	1.48344E-07				'FL'	1	9.907E-11				'FL'	1	9.85529E-10				'FL'	1	4.01895E-11				'FL'
PREDICTED	'FL'	0.75948471	0.24051528				'FL'	0.99999475	5.30218E-06				'FL'	1	4.93759E-08				'FL'	0.99999166	8.37438E-06				'FL'	0.99999964	3.91334E-07				'FL'	1	2.92663E-08				'FL'	1	2.85686E-11				'FL'	1	7.41973E-15				'FL'
PREDICTED	'REACTIVE'	0.48531741	0.51468253				'FL'	0.99999988	8.03412E-08				'FL'	1	2.97025E-08				'FL'	1	1.00638E-09				'FL'	0.99999845	1.58977E-06				'FL'	1	2.56782E-11				'FL'	1	3.57329E-09				'FL'	1	7.54538E-13				'FL'
PREDICTED	'REACTIVE'	0.3078205	0.6921795				'FL'	0.99999988	9.78739E-08				'FL'	0.99999952	4.96998E-07				'FL'	1	3.27642E-08				'FL'	0.99999976	2.72057E-07				'FL'	1	4.05098E-12				'FL'	1	1.89714E-10				'FL'	1	1.18562E-13				'FL'
PREDICTED	'FL'	0.81115514	0.18884489				'FL'	0.99999988	1.74218E-07				'FL'	0.99999964	3.18086E-07				'FL'	1	3.81673E-09				'FL'	0.99999988	8.64989E-08				'FL'	0.99996352	3.65319E-05				'FL'	1	1.43583E-11				'FL'	1	3.17112E-11				'FL'
PREDICTED	'FL'	0.99888664	0.001113329				'FL'	0.9999913	8.74242E-06				'FL'	1	2.0846E-08				'FL'	1	5.82578E-11				'FL'	1	8.93079E-10				'FL'	0.99939787	0.000602115				'FL'	1	1.11955E-09				'FL'	1	3.49931E-12				'FL'
PREDICTED	'FL'	0.99035406	0.009645962				'FL'	0.99953473	0.000465258				'FL'	1	6.72645E-09				'FL'	1	6.69725E-11				'FL'	1	5.00951E-09				'FL'	0.99999893	1.09659E-06				'FL'	1	1.6502E-10				'FL'	1	9.76674E-11				'FL'
PREDICTED	'FL'	0.98065108	0.019348893				'FL'	0.99999964	3.74535E-07				'FL'	0.99999988	8.44212E-08				'FL'	1	1.11515E-10				'FL'	0.9999851	1.49112E-05				'FL'	1	4.69468E-08				'FL'	1	1.55259E-10				'FL'	1	2.0186E-13				'FL'
PREDICTED	'FL'	0.99999905	9.00504E-07				'FL'	0.99999154	8.41524E-06				'FL'	0.99999881	1.20052E-06				'FL'	0.99999833	1.70648E-06				'FL'	0.9999994	5.77948E-07				'FL'	0.99999917	8.13292E-07				'FL'	1	9.76116E-09				'FL'	1	2.51189E-12				'FL'
PREDICTED	'FL'	0.99999297	7.01178E-06				'FL'	0.99999964	3.33435E-07				'FL'	0.99999869	1.33491E-06				'FL'	0.99999928	7.59858E-07				'FL'	0.99999917	7.884E-07				'FL'	0.99999988	7.09855E-08				'FL'	1	6.35519E-10				'FL'	1	4.8782E-11				'FL'
PREDICTED	'FL'	0.9946779	0.005322142				'FL'	1	5.46252E-08				'FL'	0.9999994	5.77109E-07				'FL'	1	2.59502E-09				'FL'	0.9999994	6.13939E-07				'FL'	0.99999821	1.81018E-06				'FL'	0.99999988	1.0214E-07				'FL'	1	2.07027E-13				'FL'
PREDICTED	'FL'	0.62211984	0.37788013				'FL'	0.99999869	1.30832E-06				'FL'	0.99999988	1.26215E-07				'FL'	1	1.17626E-09				'FL'	0.99999988	1.03151E-07				'FL'	0.9999876	1.23454E-05				'FL'	0.99999857	1.45028E-06				'FL'	1	1.39212E-10				'FL'
PREDICTED	'FL'	0.99995792	4.20834E-05				'FL'	0.99999845	1.52122E-06				'FL'	0.99999928	6.6081E-07				'FL'	1	1.18644E-08				'FL'	0.99999559	4.35391E-06				'FL'	0.99999738	2.6099E-06				'FL'	0.99999917	7.89606E-07				'FL'	1	1.0432E-09				'FL'
PREDICTED	'FL'	0.9999156	8.44236E-05				'FL'	0.99998736	1.25926E-05				'FL'	0.99999964	3.32008E-07				'FL'	1	4.03138E-11				'FL'	0.9999994	6.48303E-07				'FL'	0.99149865	0.008501402				'FL'	0.99915743	0.000842559				'FL'	1	1.55156E-12				'FL'
PREDICTED	'FL'	0.99031001	0.009689968				'FL'	0.99997079	2.9234E-05				'FL'	0.99999213	7.82282E-06				'FL'	1	2.0161E-10				'FL'	0.99999988	9.07431E-08				'FL'	0.9999994	5.90923E-07				'FL'	0.99999964	3.50072E-07				'FL'	1	1.54155E-11				'FL'
PREDICTED	'FL'	0.99574184	0.004258203				'FL'	1	1.72818E-08				'FL'	0.99999964	3.18014E-07				'FL'	1	2.86663E-09				'FL'	0.99999988	1.51549E-07				'FL'	1	3.56111E-09				'FL'	0.99833989	0.001660135				'FL'	1	2.76472E-13				'FL'
PREDICTED	'FL'	0.76523417	0.23476583				'FL'	0.99993944	6.05174E-05				'FL'	0.99999952	5.02085E-07				'FL'	1	1.64007E-11				'FL'	0.99999988	1.59174E-07				'FL'	1	2.44086E-09				'FL'	0.99999976	2.25675E-07				'FL'	1	7.69933E-16				'FL'
PREDICTED	'FL'	0.99999368	6.25912E-06				'FL'	0.99999714	2.85283E-06				'FL'	0.99999964	3.76363E-07				'FL'	1	4.6457E-08				'FL'	0.99999928	7.67073E-07				'FL'	0.9999696	3.03772E-05				'FL'	0.99999917	8.47458E-07				'FL'	1	3.73722E-13				'FL'
PREDICTED	'FL'	0.99999702	2.95058E-06				'FL'	0.99999988	7.88915E-08				'FL'	0.99999964	4.06354E-07				'FL'	1	1.68409E-10				'FL'	0.9999994	5.99899E-07				'FL'	0.99417984	0.005820219				'FL'	0.99999988	1.38601E-07				'FL'	1	9.97851E-15				'FL'
PREDICTED	'FL'	0.99900872	0.000991345				'FL'	0.99990034	9.96541E-05				'FL'	0.99999607	3.98159E-06				'FL'	1	1.24039E-11				'FL'	0.99999666	3.29329E-06				'FL'	1	2.22291E-08				'FL'	0.99999952	5.11244E-07				'FL'	1	8.00363E-14				'FL'
PREDICTED	'FL'	0.99890602	0.001094019				'FL'	0.99974209	0.000257919				'FL'	0.99997747	2.24856E-05				'FL'	1	3.92296E-10				'FL'	0.99999714	2.89031E-06				'FL'	1	4.74719E-08				'FL'	1	1.33228E-08				'FL'	1	1.92965E-13				'FL'
PREDICTED	'FL'	0.83559054	0.16440946				'FL'	0.99997771	2.22576E-05				'FL'	0.99999881	1.23745E-06				'FL'	1	2.39714E-08				'FL'	1	2.09529E-08				'FL'	0.99999893	1.09342E-06				'FL'	0.99999964	3.54665E-07				'FL'	1	1.862E-12				'FL'
PREDICTED	'FL'	0.99846292	0.001537126				'FL'	0.99999976	1.84962E-07				'FL'	0.99999976	2.20381E-07				'FL'	0.99999678	3.20486E-06				'FL'	0.99994063	5.93639E-05				'FL'	0.99999952	4.29475E-07				'FL'	0.99993014	6.98278E-05				'FL'	1	1.32861E-12				'FL'
PREDICTED	'FL'	0.99999511	4.85749E-06				'FL'	0.99999988	1.52367E-07				'FL'	0.9999994	5.48906E-07				'FL'	1	1.98184E-09				'FL'	0.99999845	1.51222E-06				'FL'	1	5.36942E-09				'FL'	0.99999928	7.30492E-07				'FL'	1	1.1771E-11				'FL'
PREDICTED	'FL'	0.99983954	0.000160379				'FL'	0.99999428	5.72247E-06				'FL'	1	4.61688E-08				'FL'	1	2.18667E-09				'FL'	0.99989033	0.000109705				'FL'	0.81206959	0.18793045				'FL'	0.99999893	1.02745E-06				'FL'	1	1.56847E-13				'FL'
PREDICTED	'FL'	0.99992621	7.37771E-05				'FL'	0.99999332	6.73139E-06				'FL'	0.99999535	4.62376E-06				'FL'	0.99999988	1.02859E-07				'FL'	0.99999928	6.67443E-07				'FL'	0.99998927	1.07453E-05				'FL'	0.99999583	4.19936E-06				'FL'	1	7.49759E-14				'FL'
PREDICTED	'FL'	0.9995777	0.000422245				'FL'	0.99999988	8.31571E-08				'FL'	0.99996519	3.47987E-05				'FL'	0.99982774	0.000172241				'FL'	1	2.24202E-10				'FL'	0.99999845	1.56692E-06				'FL'	0.99999654	3.50734E-06				'FL'	1	1.50432E-09				'FL'
PREDICTED	'FL'	0.99999964	3.12145E-07				'FL'	0.99999976	2.64207E-07				'FL'	0.99998605	1.39404E-05				'FL'	0.9999969	3.10724E-06				'FL'	1	4.43707E-08				'FL'	1	1.63575E-09				'FL'	1	1.80722E-08				'FL'	1	1.55227E-11				'FL'
PREDICTED	'FL'	0.99999309	6.92768E-06				'FL'	0.99999881	1.1809E-06				'FL'	0.99999928	6.70122E-07				'FL'	0.99999583	4.14502E-06				'FL'	1	3.10772E-08				'FL'	1	5.89223E-09				'FL'	1	2.03896E-10				'FL'	1	1.43665E-11				'FL'
PREDICTED	'FL'	0.99998927	1.07133E-05				'FL'	0.99999964	3.81158E-07				'FL'	1	1.13434E-08				'FL'	1	1.57544E-11				'FL'	0.99999988	1.00947E-07				'FL'	0.99999952	5.25828E-07				'FL'	0.99999976	2.43645E-07				'FL'	1	6.16966E-09				'FL'
PREDICTED	'FL'	0.99989319	0.000106744				'FL'	0.9999975	2.5598E-06				'FL'	0.99991667	8.3321E-05				'FL'	0.9999994	5.40767E-07				'FL'	1	2.52331E-09				'FL'	0.99996781	3.21633E-05				'FL'	0.9415682	0.058431815				'FL'	1	1.73103E-10				'FL'
PREDICTED	'FL'	0.9998765	0.00012354				'FL'	0.99999988	1.7092E-07				'FL'	0.99999988	1.37984E-07				'FL'	0.99999964	3.49711E-07				'FL'	0.99999988	1.29269E-07				'FL'	0.99967313	0.000326873				'FL'	0.99999988	7.39499E-08				'FL'	1	3.79582E-13				'FL'
PREDICTED	'FL'	0.99813169	0.00186832				'FL'	0.99996936	3.06407E-05				'FL'	0.99999988	9.2804E-08				'FL'	0.99997711	2.28954E-05				'FL'	1	2.10124E-08				'FL'	0.99997604	2.39694E-05				'FL'	1	4.89606E-08				'FL'	1	1.69279E-12				'FL'
PREDICTED	'FL'	0.95548749	0.044512536				'FL'	0.99998879	1.12071E-05				'FL'	1	2.11994E-08				'FL'	0.99999988	1.10321E-07				'FL'	0.99999642	3.54407E-06				'FL'	0.99999189	8.11195E-06				'FL'	0.99998045	1.94986E-05				'FL'	1	1.16742E-11				'FL'
PREDICTED	'FL'	0.98611265	0.013887364				'FL'	0.99998796	1.20943E-05				'FL'	1	6.34464E-09				'FL'	1	4.99536E-11				'FL'	0.9999994	6.12227E-07				'FL'	0.99999392	6.07254E-06				'FL'	0.99974817	0.000251871				'FL'	1	2.86712E-12				'FL'
PREDICTED	'REACTIVE'	0.003732199	0.99626786				'FL'	0.99999905	9.93895E-07				'FL'	0.9999994	5.54076E-07				'FL'	1	2.18366E-11				'FL'	1	2.1801E-08				'FL'	0.99993658	6.34091E-05				'FL'	0.99997616	2.38105E-05				'FL'	1	2.58424E-12				'FL'
PREDICTED	'FL'	0.99919885	0.000801142				'FL'	0.9998185	0.000181537				'FL'	0.99999988	7.37988E-08				'FL'	1	3.11661E-14				'FL'	1	1.3985E-08				'FL'	0.99999571	4.34013E-06				'FL'	0.99999881	1.23498E-06				'FL'	1	3.62484E-11				'FL'
PREDICTED	'FL'	0.96318275	0.036817245				'FL'	0.99999821	1.80627E-06				'FL'	1	2.31632E-08				'FL'	1	1.33721E-10				'FL'	1	4.57827E-08				'FL'	0.99999738	2.58582E-06				'FL'	0.99999952	5.31284E-07				'FL'	1	5.19179E-10				'FL'
PREDICTED	'REACTIVE'	0.074628063	0.925372				'FL'	0.99999988	9.46507E-08				'FL'	0.99999988	1.30197E-07				'FL'	1	9.08125E-10				'FL'	1	4.26757E-08				'FL'	1	3.30055E-08				'FL'	0.99990392	9.61243E-05				'FL'	1	1.07751E-09				'FL'
PREDICTED	'REACTIVE'	0.33424395	0.66575611				'FL'	0.99998438	1.56126E-05				'FL'	1	3.32641E-08				'FL'	1	6.11216E-10				'FL'	0.99999988	1.36482E-07				'FL'	1	4.91482E-09				'FL'	0.99999881	1.15207E-06				'FL'	1	8.17687E-10				'FL'
PREDICTED	'FL'	0.6205461	0.3794539				'FL'	0.9999913	8.69404E-06				'FL'	1	1.91351E-08				'FL'	1	3.88661E-11				'FL'	0.9999994	5.42405E-07				'FL'	0.99999988	1.37987E-07				'FL'	1	3.46536E-11				'FL'	1	3.07907E-14				'FL'
PREDICTED	'FL'	0.56289709	0.43710282				'FL'	0.99992955	7.03921E-05				'FL'	0.99999797	2.05641E-06				'FL'	1	1.73611E-11				'FL'	0.99841976	0.001580201				'FL'	1	5.38655E-09				'FL'	0.99999988	6.97149E-08				'FL'	1	7.76346E-14				'FL'
PREDICTED	'REACTIVE'	0.15817398	0.84182602				'FL'	0.99999797	2.07814E-06				'FL'	1	7.20971E-09				'FL'	1	8.36021E-12				'FL'	0.99999475	5.29224E-06				'FL'	0.99996138	3.85769E-05				'FL'	1	2.82487E-10				'FL'	1	4.89061E-11				'FL'
PREDICTED	'REACTIVE'	0.16576043	0.8342396				'FL'	1	1.02603E-08				'FL'	1	3.32699E-09				'FL'	1	1.16612E-09				'FL'	1	1.14536E-08				'FL'	0.99998736	1.26343E-05				'FL'	0.99999762	2.4105E-06				'FL'	1	5.43002E-14				'FL'
PREDICTED	'REACTIVE'	0.47626349	0.52373648				'FL'	1	5.77236E-08				'FL'	0.99999928	6.83796E-07				'FL'	1	1.29016E-10				'FL'	1	2.09954E-11				'FL'	1	4.84052E-08				'FL'	1	2.2932E-08				'FL'	1	4.58242E-11				'FL'
PREDICTED	'FL'	0.96546447	0.034535542				'FL'	0.99999988	7.22014E-08				'FL'	0.99999988	7.49126E-08				'FL'	0.99999988	6.04853E-08				'FL'	1	3.35236E-11				'FL'	0.99371183	0.006288192				'FL'	0.99999976	2.0304E-07				'FL'	1	1.60836E-12				'FL'
PREDICTED	'FL'	0.93598735	0.064012676				'FL'	1	5.05973E-08				'FL'	1	9.35579E-09				'FL'	0.99999976	2.18014E-07				'FL'	1	1.73307E-09				'FL'	0.99999976	2.62509E-07				'FL'	1	7.58178E-11				'FL'	1	2.20117E-12				'FL'
PREDICTED	'FL'	0.87196356	0.12803641				'FL'	0.9999994	5.59663E-07				'FL'	0.99999988	7.68065E-08				'FL'	1	1.96544E-09				'FL'	0.99999988	1.31174E-07				'FL'	0.9999913	8.7495E-06				'FL'	1	8.83898E-09				'FL'	1	2.59888E-14				'FL'
PREDICTED	'FL'	0.99706036	0.002939605				'FL'	0.99997354	2.64221E-05				'FL'	0.99999952	4.35238E-07				'FL'	1	5.43791E-10				'FL'	1	9.46277E-10				'FL'	0.99999952	4.25609E-07				'FL'	1	2.14846E-11				'FL'	1	3.81043E-12				'FL'
PREDICTED	'FL'	0.99510807	0.004891931				'FL'	1	3.54584E-08				'FL'	1	2.28456E-09				'FL'	1	3.651E-11				'FL'	1	3.3549E-08				'FL'	0.9999845	1.55401E-05				'FL'	1	5.32429E-09				'FL'	1	3.57776E-11				'FL'
PREDICTED	'FL'	0.98142129	0.018578751				'FL'	0.9999882	1.17501E-05				'FL'	1	9.78082E-09				'FL'	1	1.75287E-08				'FL'	0.99999952	4.38349E-07				'FL'	0.99858713	0.001412913				'FL'	0.99999845	1.60831E-06				'FL'	1	1.53586E-13				'FL'
PREDICTED	'REACTIVE'	0.047287013	0.95271295				'FL'	0.99999881	1.20929E-06				'FL'	1	2.16267E-09				'FL'	0.99999964	3.48528E-07				'FL'	1	4.28077E-11				'FL'	1	4.55663E-08				'FL'	0.9999994	5.61829E-07				'FL'	1	3.33982E-15				'FL'
PREDICTED	'FL'	0.6256966	0.37430337				'FL'	1	3.72255E-09				'FL'	0.99999905	1.01096E-06				'FL'	1	1.58005E-08				'FL'	0.99999857	1.38468E-06				'FL'	1	1.5895E-08				'FL'	1	5.22388E-08				'FL'	1	5.13904E-14				'FL'
PREDICTED	'FL'	0.6905936	0.3094064				'FL'	1	1.45636E-09				'FL'	0.99999988	1.20096E-07				'FL'	1	1.16571E-10				'FL'	1	4.00639E-08				'FL'	1	5.9654E-09				'FL'	0.99997342	2.65685E-05				'FL'	1	4.01827E-13				'FL'
PREDICTED	'FL'	0.99944347	0.000556501				'FL'	0.99999988	8.56645E-08				'FL'	0.99999857	1.47768E-06				'FL'	1	1.99012E-09				'FL'	0.99998534	1.46492E-05				'FL'	1	1.20036E-08				'FL'	0.99992216	7.78685E-05				'FL'	1	5.64699E-12				'FL'
PREDICTED	'FL'	0.85265452	0.14734548				'FL'	0.9999994	5.84727E-07				'FL'	0.99999988	1.30397E-07				'FL'	1	1.4612E-08				'FL'	1	9.1453E-10				'FL'	0.99999881	1.16277E-06				'FL'	0.99999857	1.48122E-06				'FL'	1	1.29017E-13				'FL'
PREDICTED	'FL'	0.68014997	0.31985006				'FL'	1	2.4721E-08				'FL'	1	3.57545E-08				'FL'	1	2.73076E-09				'FL'	0.99999964	2.99058E-07				'FL'	0.99995041	4.96082E-05				'FL'	0.99998868	1.13283E-05				'FL'	1	3.85596E-11				'FL'
PREDICTED	'REACTIVE'	0.063513324	0.9364866				'FL'	0.99999809	1.87443E-06				'FL'	0.99999976	2.15068E-07				'FL'	1	2.76526E-08				'FL'	0.99999738	2.56753E-06				'FL'	0.99999964	3.80899E-07				'FL'	0.99999905	9.59755E-07				'FL'	1	2.30134E-13				'FL'
PREDICTED	'FL'	0.99960941	0.000390578				'FL'	0.99998498	1.50049E-05				'FL'	0.99999762	2.3523E-06				'FL'	1	2.6968E-11				'FL'	0.99974376	0.000256268				'FL'	0.99966514	0.000334904				'FL'	0.9999975	2.47822E-06				'FL'	1	6.71145E-10				'FL'
PREDICTED	'REACTIVE'	0.003539747	0.99646026				'FL'	0.9999994	5.5261E-07				'FL'	0.99999785	2.12782E-06				'FL'	1	3.10933E-10				'FL'	0.99999881	1.21652E-06				'FL'	0.99434245	0.005657574				'FL'	0.99999082	9.15285E-06				'FL'	1	1.26284E-09				'FL'
PREDICTED	'FL'	0.9999373	6.27393E-05				'FL'	0.99998593	1.40216E-05				'FL'	1	1.04093E-08				'FL'	1	3.1372E-10				'FL'	1	1.4493E-08				'FL'	0.99999642	3.55814E-06				'FL'	1	2.43292E-10				'FL'	1	2.27172E-12				'FL'
PREDICTED	'FL'	0.99976975	0.000230284				'FL'	0.99995768	4.22885E-05				'FL'	1	3.8416E-08				'FL'	1	8.14138E-13				'FL'	0.99957865	0.000421346				'FL'	0.99996448	3.55137E-05				'FL'	1	3.11066E-08				'FL'	1	1.23514E-09				'FL'
PREDICTED	'FL'	0.99998915	1.07919E-05				'FL'	0.99950778	0.0004922				'FL'	0.99999988	6.3061E-08				'FL'	1	1.77328E-12				'FL'	0.99997497	2.50257E-05				'FL'	0.99992096	7.90812E-05				'FL'	1	2.82005E-09				'FL'	1	1.10735E-10				'FL'
PREDICTED	'FL'	0.99851447	0.001485558				'FL'	0.99998856	1.14134E-05				'FL'	1	4.2694E-09				'FL'	1	1.19041E-12				'FL'	0.99999392	6.1156E-06				'FL'	1	1.83532E-08				'FL'	1	3.02392E-09				'FL'	1	6.27598E-11				'FL'
PREDICTED	'FL'	0.99935752	0.000642521				'FL'	0.99996948	3.04785E-05				'FL'	1	3.46285E-09				'FL'	1	2.0317E-10				'FL'	0.99999726	2.69669E-06				'FL'	1	6.00494E-09				'FL'	0.99999988	7.50675E-08				'FL'	1	9.37959E-12				'FL'
PREDICTED	'FL'	0.99954587	0.000454143				'FL'	1	1.72993E-08				'FL'	0.99999833	1.70624E-06				'FL'	1	1.60735E-09				'FL'	0.99999762	2.42269E-06				'FL'	1	5.72865E-08				'FL'	0.9999994	6.29759E-07				'FL'	1	1.54711E-11				'FL'
PREDICTED	'FL'	0.99999022	9.76614E-06				'FL'	0.99999201	7.94129E-06				'FL'	0.99998939	1.06044E-05				'FL'	1	5.67811E-14				'FL'	0.99999869	1.34163E-06				'FL'	0.99999833	1.68136E-06				'FL'	0.99999809	1.87681E-06				'FL'	1	1.602E-09				'FL'
PREDICTED	'FL'	0.99975759	0.000242423				'FL'	0.99998224	1.77187E-05				'FL'	0.99999368	6.36706E-06				'FL'	1	1.65598E-09				'FL'	0.99999988	6.93764E-08				'FL'	0.99999726	2.68532E-06				'FL'	0.99999952	4.90656E-07				'FL'	1	9.13835E-13				'FL'
PREDICTED	'FL'	0.52363992	0.47636002				'FL'	0.99999976	2.00176E-07				'FL'	0.99999988	1.43891E-07				'FL'	1	1.35385E-10				'FL'	1	5.35541E-08				'FL'	0.99998605	1.39299E-05				'FL'	1	8.1709E-09				'FL'	1	1.91369E-14				'FL'
PREDICTED	'FL'	0.99983525	0.000164734				'FL'	0.99994695	5.30483E-05				'FL'	0.99999845	1.54534E-06				'FL'	1	4.91075E-08				'FL'	1	1.84215E-11				'FL'	0.99999964	3.04028E-07				'FL'	0.99999273	7.32848E-06				'FL'	1	1.37112E-14				'FL'
PREDICTED	'FL'	1	2.16442E-08				'FL'	0.99999142	8.63759E-06				'FL'	0.99999976	2.59684E-07				'FL'	1	2.93929E-10				'FL'	0.99999762	2.39479E-06				'FL'	1	1.31251E-11				'FL'	1	1.44888E-08				'FL'	1	5.61277E-14				'FL'
PREDICTED	'FL'	0.99999952	4.29457E-07				'FL'	0.99999774	2.24931E-06				'FL'	1	1.77148E-08				'FL'	1	2.19894E-08				'FL'	0.99998295	1.69952E-05				'FL'	1	6.49772E-10				'FL'	0.97723824	0.022761732				'FL'	1	7.35465E-11				'FL'
PREDICTED	'REACTIVE'	0.41935307	0.58064699				'FL'	0.99999952	4.39084E-07				'FL'	1	5.489E-09				'FL'	0.99999952	4.73979E-07				'FL'	0.99999988	1.51709E-07				'FL'	0.99998176	1.82761E-05				'FL'	1	2.04814E-09				'FL'	1	5.69082E-14				'FL'
PREDICTED	'FL'	0.99991345	8.65903E-05				'FL'	0.99999869	1.29263E-06				'FL'	0.99999905	9.22687E-07				'FL'	0.99999511	4.93706E-06				'FL'	0.99999988	6.29409E-08				'FL'	0.99991345	8.64892E-05				'FL'	1	1.17291E-09				'FL'	1	6.33418E-12				'FL'
PREDICTED	'FL'	0.99996185	3.81758E-05				'FL'	0.99966013	0.000339839				'FL'	1	4.01697E-08				'FL'	0.99999964	3.93044E-07				'FL'	1	3.43616E-09				'FL'	0.90999085	0.090009078				'FL'	1	5.01525E-09				'FL'	1	1.48737E-13				'FL'
PREDICTED	'FL'	0.99997592	2.4122E-05				'FL'	0.99993777	6.22809E-05				'FL'	0.99999344	6.58961E-06				'FL'	0.99981195	0.000188057				'FL'	1	5.5079E-08				'FL'	0.99662495	0.003375037				'FL'	0.98843819	0.011561783				'FL'	1	5.47012E-11				'FL'
PREDICTED	'FL'	0.99989009	0.000109923				'FL'	0.99999976	2.3728E-07				'FL'	0.99999869	1.29735E-06				'FL'	1	1.1633E-08				'FL'	0.99999976	2.84822E-07				'FL'	0.99998856	1.14753E-05				'FL'	1	3.76273E-08				'FL'	1	2.80589E-10				'FL'
PREDICTED	'FL'	0.99998498	1.49904E-05				'FL'	1	4.5181E-08				'FL'	0.99999976	2.17301E-07				'FL'	1	8.32026E-09				'FL'	0.99962473	0.000375233				'FL'	0.99999785	2.12123E-06				'FL'	0.99999857	1.45986E-06				'FL'	1	2.51316E-09				'FL'
PREDICTED	'FL'	0.99999297	7.01033E-06				'FL'	0.99999964	3.60505E-07				'FL'	0.99999774	2.2235E-06				'FL'	0.99999809	1.888E-06				'FL'	0.99999976	1.80766E-07				'FL'	1	1.21414E-08				'FL'	0.99998498	1.49959E-05				'FL'	1	5.41942E-11				'FL'
PREDICTED	'FL'	0.99999928	7.02412E-07				'FL'	0.99999809	1.96278E-06				'FL'	1	2.56935E-09				'FL'	1	1.13106E-09				'FL'	1	1.20016E-08				'FL'	1	2.24378E-08				'FL'	1	3.48103E-09				'FL'	1	3.5199E-12				'FL'
PREDICTED	'FL'	0.99999869	1.33148E-06				'FL'	0.99999928	6.61195E-07				'FL'	1	4.79293E-09				'FL'	1	9.20992E-09				'FL'	0.99999976	2.18303E-07				'FL'	0.99999952	4.52264E-07				'FL'	0.99999881	1.17991E-06				'FL'	1	5.34119E-10				'FL'
PREDICTED	'FL'	0.99986923	0.00013079				'FL'	0.99999964	2.99744E-07				'FL'	0.9999913	8.69499E-06				'FL'	1	1.83272E-10				'FL'	0.99996555	3.44482E-05				'FL'	1	8.26569E-09				'FL'	0.99999702	2.94605E-06				'FL'	1	2.35505E-13				'FL'
PREDICTED	'FL'	0.99891889	0.001081138				'FL'	0.99999893	1.01764E-06				'FL'	0.99999905	8.96805E-07				'FL'	1	1.38964E-10				'FL'	0.99999988	7.64618E-08				'FL'	1	9.5978E-10				'FL'	0.99995959	4.03811E-05				'FL'	1	6.56725E-09				'FL'
PREDICTED	'FL'	0.90957969	0.090420254				'FL'	0.99999857	1.37577E-06				'FL'	0.99981016	0.000189899				'FL'	1	9.99594E-12				'FL'	0.99999964	3.98743E-07				'FL'	1	2.46905E-10				'FL'	0.99999702	3.01846E-06				'FL'	0.99999988	8.60864E-08				'FL'
PREDICTED	'REACTIVE'	0.008173687	0.9918263				'FL'	0.9999994	5.38735E-07				'FL'	0.99998152	1.84408E-05				'FL'	1	2.0759E-08				'FL'	1	3.68264E-08				'FL'	0.99999976	2.282E-07				'FL'	1	4.9218E-08				'FL'	1	4.10991E-12				'FL'
PREDICTED	'FL'	0.76695305	0.23304698				'FL'	1	7.79852E-09				'FL'	1	9.9411E-10				'FL'	1	2.5447E-11				'FL'	1	1.79303E-08				'FL'	0.99999988	7.79764E-08				'FL'	0.99689591	0.003104027				'FL'	1	1.28133E-11				'FL'
PREDICTED	'REACTIVE'	0.3592791	0.6407209				'FL'	0.99999976	2.19072E-07				'FL'	1	3.21005E-09				'FL'	1	1.41486E-10				'FL'	0.99999714	2.87663E-06				'FL'	0.99999976	2.63623E-07				'FL'	0.99997461	2.53442E-05				'FL'	1	3.4213E-12				'FL'
PREDICTED	'FL'	0.93196958	0.06803041				'FL'	1	9.74696E-09				'FL'	0.99999523	4.77736E-06				'FL'	1	3.18485E-10				'FL'	1	1.18004E-08				'FL'	0.99988008	0.000119917				'FL'	1	6.00894E-09				'FL'	1	5.99312E-12				'FL'
PREDICTED	'REACTIVE'	0.014676291	0.98532379				'FL'	0.99996495	3.50522E-05				'FL'	1	6.85258E-09				'FL'	1	1.53159E-11				'FL'	1	4.59776E-09				'FL'	0.9999944	5.63264E-06				'FL'	1	2.54781E-08				'FL'	1	2.34375E-10				'FL'
PREDICTED	'REACTIVE'	0.00047982	0.99952018				'FL'	0.99998391	1.60684E-05				'FL'	0.99999988	1.52835E-07				'FL'	1	2.18075E-10				'FL'	0.99999988	1.60616E-07				'FL'	0.9999665	3.34852E-05				'FL'	1	2.72829E-09				'FL'	1	2.22179E-11				'FL'
PREDICTED	'REACTIVE'	0.22813755	0.77186245				'FL'	0.99999857	1.4409E-06				'FL'	1	1.41855E-08				'FL'	1	2.09713E-08				'FL'	1	1.32998E-09				'FL'	0.99753463	0.00246541				'FL'	1	3.42999E-11				'FL'	1	9.26975E-13				'FL'
PREDICTED	'REACTIVE'	0.2753132	0.7246868				'FL'	0.99999774	2.24121E-06				'FL'	0.99999988	1.36831E-07				'FL'	1	3.1287E-09				'FL'	0.99999893	1.06962E-06				'FL'	0.96165138	0.038348641				'FL'	1	3.30645E-10				'FL'	1	1.27971E-12				'FL'
PREDICTED	'FL'	0.75829464	0.24170537				'FL'	0.99998963	1.03844E-05				'FL'	0.99999785	2.152E-06				'FL'	1	4.60511E-09				'FL'	0.99999774	2.3089E-06				'FL'	0.99999046	9.51288E-06				'FL'	0.99999976	1.79691E-07				'FL'	1	3.78693E-15				'FL'
PREDICTED	'FL'	0.58810771	0.41189229				'FL'	0.99959511	0.000404911				'FL'	0.9999994	5.70539E-07				'FL'	0.99999976	2.65574E-07				'FL'	1	1.66932E-08				'FL'	0.99981147	0.000188531				'FL'	0.99947494	0.000525129				'FL'	1	2.35371E-11				'FL'
PREDICTED	'FL'	0.877931	0.12206897				'FL'	0.99998486	1.51783E-05				'FL'	0.99999988	1.61944E-07				'FL'	1	1.39764E-09				'FL'	1	4.01899E-08				'FL'	0.99994791	5.20705E-05				'FL'	0.99999678	3.23282E-06				'FL'	1	4.34255E-10				'FL'
PREDICTED	'REACTIVE'	0.007519772	0.99248028				'FL'	0.99999774	2.24325E-06				'FL'	0.99999547	4.57999E-06				'FL'	1	5.91385E-10				'FL'	1	2.74206E-08				'FL'	0.99999726	2.70815E-06				'FL'	0.99185759	0.008142404				'FL'	1	2.8171E-12				'FL'
PREDICTED	'FL'	0.99311149	0.006888496				'FL'	0.99989259	0.000107348				'FL'	1	4.15411E-09				'FL'	1	2.38289E-09				'FL'	1	1.0474E-08				'FL'	0.99991417	8.58666E-05				'FL'	0.99978739	0.000212572				'FL'	1	1.01715E-11				'FL'
PREDICTED	'REACTIVE'	0.052423112	0.94757688				'FL'	0.99999976	2.59575E-07				'FL'	1	2.59406E-08				'FL'	1	2.30087E-10				'FL'	0.99999952	4.84084E-07				'FL'	0.99999893	1.06859E-06				'FL'	0.99425656	0.005743457				'FL'	1	3.03172E-11				'FL'
PREDICTED	'REACTIVE'	0.32716095	0.67283899				'FL'	1	4.25166E-09				'FL'	0.99999893	1.01898E-06				'FL'	1	4.76748E-10				'FL'	1	2.60029E-10				'FL'	0.99889499	0.001105061				'FL'	0.99999762	2.35772E-06				'FL'	1	2.92932E-11				'FL'
PREDICTED	'REACTIVE'	0.012105152	0.98789483				'FL'	0.99999976	2.82875E-07				'FL'	1	1.44772E-08				'FL'	1	4.23622E-09				'FL'	0.99999404	5.9451E-06				'FL'	0.99999785	2.16618E-06				'FL'	0.99998188	1.81536E-05				'FL'	1	8.60294E-14				'FL'
PREDICTED	'FL'	0.70948535	0.29051462				'FL'	1	2.57136E-08				'FL'	0.99999869	1.30152E-06				'FL'	1	2.70443E-09				'FL'	0.99997914	2.09034E-05				'FL'	0.99999762	2.38193E-06				'FL'	0.99999988	1.6292E-07				'FL'	1	4.53542E-13				'FL'
PREDICTED	'FL'	0.99877495	0.001225089				'FL'	1	1.47925E-08				'FL'	0.99999988	8.47867E-08				'FL'	1	6.93277E-10				'FL'	0.99999857	1.39379E-06				'FL'	0.99999237	7.59646E-06				'FL'	1	2.43196E-11				'FL'	1	5.4239E-14				'FL'
PREDICTED	'FL'	0.98495966	0.015040356				'FL'	0.99999404	5.91929E-06				'FL'	1	2.3165E-09				'FL'	1	1.54514E-09				'FL'	0.99999988	1.15531E-07				'FL'	0.99985147	0.000148467				'FL'	0.99999964	3.99425E-07				'FL'	1	6.57879E-14				'FL'
PREDICTED	'FL'	0.76722324	0.23277675				'FL'	1	2.64577E-08				'FL'	0.99999845	1.51416E-06				'FL'	1	1.41579E-09				'FL'	0.99999964	3.61789E-07				'FL'	0.99999964	3.60695E-07				'FL'	0.99999964	3.37723E-07				'FL'	1	2.72029E-12				'FL'
PREDICTED	'REACTIVE'	0.3825981	0.61740184				'FL'	0.99999988	1.08872E-07				'FL'	1	2.07514E-08				'FL'	1	5.41002E-10				'FL'	0.99999988	1.15738E-07				'FL'	0.99999714	2.87127E-06				'FL'	0.99999976	2.2347E-07				'FL'	1	2.65096E-13				'FL'
PREDICTED	'REACTIVE'	0.1805117	0.81948835				'FL'	0.99999964	3.45133E-07				'FL'	0.99999976	2.00713E-07				'FL'	1	1.82803E-11				'FL'	0.99999428	5.72936E-06				'FL'	0.99999511	4.90036E-06				'FL'	1	1.77441E-09				'FL'	1	5.2272E-12				'FL'
PREDICTED	'FL'	0.98953396	0.010465983				'FL'	0.99999642	3.56275E-06				'FL'	0.99999988	7.06606E-08				'FL'	1	3.75004E-08				'FL'	0.99999022	9.7276E-06				'FL'	1	5.23886E-08				'FL'	1	4.45746E-09				'FL'	1	2.28119E-12				'FL'
PREDICTED	'FL'	0.99328822	0.006711732				'FL'	1	9.55926E-09				'FL'	0.99999964	3.36709E-07				'FL'	1	8.40967E-10				'FL'	1	5.61566E-08				'FL'	0.99999988	1.49667E-07				'FL'	1	4.94855E-11				'FL'	1	5.9642E-11				'FL'
PREDICTED	'FL'	0.6093213	0.39067867				'FL'	1	1.21151E-10				'FL'	0.99999988	7.62579E-08				'FL'	1	2.01817E-10				'FL'	0.99999928	7.23237E-07				'FL'	1	8.93173E-10				'FL'	0.99999845	1.49611E-06				'FL'	1	4.15179E-12				'FL'
PREDICTED	'REACTIVE'	0.2711781	0.72882193				'FL'	0.99999952	5.1684E-07				'FL'	0.99999976	2.80831E-07				'FL'	1	9.60189E-13				'FL'	0.99999869	1.31533E-06				'FL'	1	4.88637E-08				'FL'	0.99999607	3.95625E-06				'FL'	1	7.11278E-12				'FL'
PREDICTED	'REACTIVE'	0.018352091	0.98164785				'FL'	0.99126476	0.008735242				'FL'	1	4.67018E-08				'FL'	1	2.53846E-09				'FL'	0.99999762	2.3476E-06				'FL'	1	3.0247E-09				'FL'	0.99976164	0.000238326				'FL'	1	9.62503E-13				'FL'
PREDICTED	'FL'	0.88655752	0.11344253				'FL'	0.99999547	4.58195E-06				'FL'	1	1.40945E-08				'FL'	1	2.75838E-12				'FL'	0.99999976	2.18792E-07				'FL'	1	9.40829E-10				'FL'	0.99868637	0.001313633				'FL'	1	2.28093E-09				'FL'
PREDICTED	'REACTIVE'	0.3921473	0.6078527				'FL'	0.99997818	2.1795E-05				'FL'	1	1.05231E-08				'FL'	1	3.47758E-12				'FL'	0.99999964	3.70765E-07				'FL'	1	5.10023E-09				'FL'	0.99999952	4.97798E-07				'FL'	0.99999988	1.12236E-07				'FL'
PREDICTED	'FL'	0.99999738	2.59827E-06				'FL'	0.99998736	1.26614E-05				'FL'	0.99999332	6.70338E-06				'FL'	1	1.5892E-09				'FL'	0.99999809	1.87898E-06				'FL'	1	9.23364E-10				'FL'	1	2.07106E-09				'FL'	1	1.14413E-11				'FL'
PREDICTED	'FL'	0.98452199	0.015478014				'FL'	0.99999869	1.31637E-06				'FL'	0.99999881	1.1365E-06				'FL'	1	4.70227E-09				'FL'	0.99999893	1.12705E-06				'FL'	1	7.38632E-09				'FL'	1	8.38235E-09				'FL'	1	1.8193E-13				'FL'
PREDICTED	'FL'	0.81046075	0.18953925				'FL'	0.99998486	1.5148E-05				'FL'	0.99999988	1.29022E-07				'FL'	1	1.26696E-10				'FL'	1	5.17025E-09				'FL'	1	5.63095E-09				'FL'	0.9999944	5.56655E-06				'FL'	1	6.90371E-11				'FL'
PREDICTED	'FL'	0.99473464	0.005265396				'FL'	0.99968421	0.000315753				'FL'	1	6.27208E-09				'FL'	1	1.11216E-09				'FL'	0.99999917	8.13262E-07				'FL'	0.99995482	4.51282E-05				'FL'	0.99998498	1.49734E-05				'FL'	1	2.18319E-11				'FL'
PREDICTED	'FL'	0.99582905	0.004170896				'FL'	0.99999583	4.17118E-06				'FL'	1	3.14738E-09				'FL'	1	4.18799E-12				'FL'	0.99999952	4.61122E-07				'FL'	1	1.78235E-08				'FL'	0.99659437	0.003405625				'FL'	1	1.19435E-16				'FL'
PREDICTED	'FL'	0.99998415	1.58737E-05				'FL'	0.99999952	5.14109E-07				'FL'	0.99999917	8.31993E-07				'FL'	1	2.58771E-13				'FL'	0.99999571	4.26253E-06				'FL'	1	8.03133E-09				'FL'	0.99999833	1.64243E-06				'FL'	1	4.02281E-13				'FL'
PREDICTED	'FL'	0.96645546	0.033544537				'FL'	0.9999975	2.51512E-06				'FL'	1	1.53939E-09				'FL'	1	3.36255E-09				'FL'	0.99999988	1.60304E-07				'FL'	1	5.88681E-11				'FL'	0.99999976	2.58141E-07				'FL'	1	8.87101E-15				'FL'
PREDICTED	'FL'	0.99998832	1.16778E-05				'FL'	0.99999988	1.65957E-07				'FL'	1	3.48971E-08				'FL'	1	1.59556E-10				'FL'	0.99999738	2.67492E-06				'FL'	1	3.05305E-11				'FL'	0.99999762	2.401E-06				'FL'	1	1.53084E-13				'FL'
PREDICTED	'FL'	0.98318231	0.016817691				'FL'	0.99999881	1.19299E-06				'FL'	0.99999094	9.06212E-06				'FL'	1	2.5771E-09				'FL'	0.99999988	7.62079E-08				'FL'	1	4.9405E-11				'FL'	0.99907577	0.000924183				'FL'	1	5.86102E-13				'FL'
PREDICTED	'FL'	0.99871564	0.001284382				'FL'	0.99999797	1.97531E-06				'FL'	0.99999976	2.16526E-07				'FL'	1	4.02566E-08				'FL'	0.99999976	2.86922E-07				'FL'	1	6.37211E-11				'FL'	0.99998689	1.31356E-05				'FL'	1	1.69104E-12				'FL'
PREDICTED	'FL'	0.99961865	0.000381271				'FL'	0.99999619	3.75616E-06				'FL'	0.99998939	1.05715E-05				'FL'	0.99999988	8.67573E-08				'FL'	0.99997365	2.63411E-05				'FL'	1	1.18476E-09				'FL'	0.95391172	0.046088241				'FL'	1	5.74704E-13				'FL'
PREDICTED	'FL'	0.99982232	0.000177669				'FL'	0.99998307	1.69006E-05				'FL'	0.99999988	8.1085E-08				'FL'	1	1.15477E-09				'FL'	0.99999988	7.30734E-08				'FL'	0.99990153	9.8509E-05				'FL'	0.9990074	0.000992634				'FL'	1	1.51587E-11				'FL'
PREDICTED	'FL'	0.99992526	7.47391E-05				'FL'	0.99999952	4.93055E-07				'FL'	1	3.50002E-08				'FL'	1	7.37049E-10				'FL'	1	1.93691E-08				'FL'	1	2.73424E-08				'FL'	1	3.38847E-11				'FL'	1	3.96082E-12				'FL'
PREDICTED	'FL'	0.99572057	0.004279471				'FL'	0.99999809	1.85546E-06				'FL'	1	5.47107E-08				'FL'	1	3.22393E-08				'FL'	1	1.12736E-08				'FL'	0.99999714	2.83009E-06				'FL'	0.99991882	8.11191E-05				'FL'	0.99999988	6.93719E-08				'FL'
PREDICTED	'FL'	0.97869188	0.021308053				'FL'	0.99972659	0.000273354				'FL'	0.99999595	4.01947E-06				'FL'	1	1.07932E-08				'FL'	0.99999893	1.01801E-06				'FL'	0.99838555	0.00161447				'FL'	1	4.64619E-08				'FL'	1	2.56874E-10				'FL'
PREDICTED	'FL'	0.99999928	6.6769E-07				'FL'	0.99999738	2.6197E-06				'FL'	0.99999833	1.67239E-06				'FL'	1	5.77368E-10				'FL'	0.99959391	0.000406104				'FL'	0.99999809	1.88084E-06				'FL'	1	6.1944E-09				'FL'	1	4.55719E-10				'FL'
PREDICTED	'FL'	0.99999321	6.83633E-06				'FL'	0.99999893	1.02946E-06				'FL'	0.99999702	2.99745E-06				'FL'	1	8.81245E-10				'FL'	0.99995327	4.67628E-05				'FL'	0.99999666	3.34035E-06				'FL'	0.99998868	1.137E-05				'FL'	1	5.35367E-10				'FL'
PREDICTED	'FL'	0.99996305	3.69602E-05				'FL'	1	4.97344E-08				'FL'	1	7.86503E-09				'FL'	1	1.15149E-09				'FL'	0.99999976	2.42395E-07				'FL'	0.98832661	0.011673376				'FL'	0.99996436	3.56708E-05				'FL'	1	1.22298E-09				'FL'
PREDICTED	'FL'	0.99998915	1.08501E-05				'FL'	0.9993574	0.000642571				'FL'	1	2.48812E-08				'FL'	0.99999964	3.41613E-07				'FL'	1	3.46917E-08				'FL'	0.99953747	0.000462508				'FL'	0.912319	0.087681025				'FL'	1	9.68117E-12				'FL'
PREDICTED	'FL'	0.9999969	3.09577E-06				'FL'	0.99999988	7.5308E-08				'FL'	0.99999928	6.87112E-07				'FL'	0.9999963	3.7035E-06				'FL'	0.99999964	4.10026E-07				'FL'	1	5.1139E-08				'FL'	0.99997807	2.19368E-05				'FL'	1	2.38906E-10				'FL'
PREDICTED	'FL'	0.99998093	1.90332E-05				'FL'	1	3.24224E-08				'FL'	0.99999964	3.60519E-07				'FL'	1	1.1796E-09				'FL'	1	2.59068E-08				'FL'	1	2.21072E-08				'FL'	0.99998951	1.04537E-05				'FL'	1	6.16554E-12				'FL'
PREDICTED	'FL'	0.9999882	1.18533E-05				'FL'	0.99999821	1.82663E-06				'FL'	0.99999988	1.58926E-07				'FL'	1	3.28588E-09				'FL'	1	9.338E-09				'FL'	1	1.10837E-08				'FL'	0.9994604	0.00053957				'FL'	1	7.7182E-12				'FL'
PREDICTED	'FL'	0.99829358	0.001706415				'FL'	0.99994648	5.35377E-05				'FL'	0.99999988	6.35181E-08				'FL'	0.99137235	0.008627615				'FL'	0.99999893	1.09028E-06				'FL'	1	6.54972E-13				'FL'	0.99646676	0.003533187				'FL'	1	1.1928E-08				'FL'
PREDICTED	'FL'	0.94169587	0.058304094				'FL'	1	3.90617E-08				'FL'	1	2.72849E-08				'FL'	0.99997449	2.55126E-05				'FL'	1	3.98862E-08				'FL'	1	2.89601E-13				'FL'	1	1.40118E-09				'FL'	1	1.93538E-09				'FL'
PREDICTED	'FL'	0.99772733	0.002272678				'FL'	0.99999869	1.31343E-06				'FL'	1	3.82524E-08				'FL'	0.99999881	1.13797E-06				'FL'	0.9999994	5.57027E-07				'FL'	1	3.38613E-14				'FL'	0.99999952	4.56042E-07				'FL'	1	1.1444E-11				'FL'
PREDICTED	'REACTIVE'	0.000973878	0.99902618				'FL'	0.99999928	6.7101E-07				'FL'	0.99999988	7.54893E-08				'FL'	1	1.2325E-08				'FL'	0.99999762	2.35127E-06				'FL'	0.99999952	5.36105E-07				'FL'	0.99999928	6.64613E-07				'FL'	1	7.43678E-13				'FL'
PREDICTED	'REACTIVE'	0.49704042	0.50295961				'FL'	0.99999952	5.22289E-07				'FL'	0.9999994	5.46652E-07				'FL'	1	2.20581E-10				'FL'	0.99999976	1.91159E-07				'FL'	0.99996674	3.32309E-05				'FL'	0.99982738	0.000172569				'FL'	1	3.58401E-12				'FL'
PREDICTED	'REACTIVE'	0.030765634	0.96923435				'FL'	0.99997342	2.66046E-05				'FL'	0.99999917	7.79333E-07				'FL'	1	1.17511E-08				'FL'	1	2.40694E-08				'FL'	0.99999917	8.63591E-07				'FL'	0.99930644	0.000693581				'FL'	1	9.04501E-12				'FL'
PREDICTED	'REACTIVE'	0.15874985	0.84125012				'FL'	0.99999583	4.18088E-06				'FL'	1	5.19905E-08				'FL'	1	2.43441E-12				'FL'	0.99999988	1.05702E-07				'FL'	0.99985135	0.000148681				'FL'	0.99750215	0.00249784				'FL'	1	1.09381E-10				'FL'
PREDICTED	'REACTIVE'	0.042801462	0.9571985				'FL'	0.99999988	1.40189E-07				'FL'	0.99999988	9.81701E-08				'FL'	1	1.09744E-10				'FL'	0.99999917	8.73974E-07				'FL'	0.99935144	0.000648514				'FL'	0.9995994	0.000400647				'FL'	1	2.59974E-13				'FL'
PREDICTED	'REACTIVE'	0.2391932	0.76080674				'FL'	0.99997461	2.5424E-05				'FL'	1	4.72892E-08				'FL'	1	4.11287E-12				'FL'	1	5.40053E-08				'FL'	0.9999795	2.05595E-05				'FL'	0.99992287	7.71208E-05				'FL'	1	8.12609E-10				'FL'
PREDICTED	'REACTIVE'	0.029802721	0.97019726				'FL'	0.99998534	1.46971E-05				'FL'	0.99999988	1.36118E-07				'FL'	1	1.22788E-10				'FL'	0.99987948	0.000120554				'FL'	0.99999964	3.97243E-07				'FL'	0.99995184	4.81112E-05				'FL'	0.99999988	6.28893E-08				'FL'
PREDICTED	'REACTIVE'	0.02247197	0.97752804				'FL'	0.99999523	4.80162E-06				'FL'	1	5.64386E-08				'FL'	1	6.60812E-12				'FL'	0.99999893	1.12025E-06				'FL'	0.99998963	1.03963E-05				'FL'	0.99991214	8.78446E-05				'FL'	1	7.16714E-09				'FL'
PREDICTED	'REACTIVE'	0.026862556	0.97313744				'FL'	0.99998641	1.35726E-05				'FL'	0.99999952	4.52759E-07				'FL'	1	2.13897E-12				'FL'	0.99999905	9.7513E-07				'FL'	0.99999094	9.02231E-06				'FL'	0.99999297	7.02429E-06				'FL'	1	2.91408E-11				'FL'
PREDICTED	'REACTIVE'	0.17104337	0.82895666				'FL'	0.99999726	2.77157E-06				'FL'	1	8.89688E-09				'FL'	1	2.3862E-11				'FL'	0.99999976	2.42825E-07				'FL'	0.99999714	2.87613E-06				'FL'	1	6.61305E-10				'FL'	1	4.97743E-10				'FL'
PREDICTED	'FL'	0.79152662	0.20847334				'FL'	0.99990392	9.60403E-05				'FL'	0.99999678	3.20983E-06				'FL'	1	8.12583E-10				'FL'	1	1.94794E-08				'FL'	0.99999988	1.75284E-07				'FL'	0.99987459	0.000125337				'FL'	1	2.71017E-11				'FL'
PREDICTED	'REACTIVE'	0.38436836	0.61563158				'FL'	0.9999975	2.46468E-06				'FL'	1	5.5754E-08				'FL'	1	2.81302E-10				'FL'	1	7.87967E-09				'FL'	1	5.25928E-11				'FL'	0.99977916	0.000220793				'FL'	1	8.13188E-13				'FL'
PREDICTED	'REACTIVE'	0.45592064	0.54407942				'FL'	0.99996483	3.51986E-05				'FL'	1	5.65787E-08				'FL'	1	1.31481E-09				'FL'	1	4.63491E-11				'FL'	1	2.33731E-12				'FL'	0.99999821	1.75249E-06				'FL'	1	8.78362E-13				'FL'
PREDICTED	'REACTIVE'	0.030401779	0.96959823				'FL'	1	5.7817E-08				'FL'	0.99999988	8.64732E-08				'FL'	0.99999857	1.37146E-06				'FL'	1	1.17155E-09				'FL'	1	1.71206E-12				'FL'	1	2.99192E-09				'FL'	1	2.21944E-13				'FL'
PREDICTED	'REACTIVE'	0.39789781	0.60210216				'FL'	0.99998558	1.43934E-05				'FL'	0.99999976	2.9249E-07				'FL'	1	7.25814E-09				'FL'	0.99999988	8.60717E-08				'FL'	1	1.37082E-15				'FL'	0.99999964	3.44274E-07				'FL'	1	1.39213E-11				'FL'
PREDICTED	'FL'	0.83440143	0.16559863				'FL'	0.99999964	3.46865E-07				'FL'	1	2.73251E-09				'FL'	1	1.73522E-09				'FL'	0.99999857	1.48195E-06				'FL'	0.99999952	4.30643E-07				'FL'	1	4.53742E-08				'FL'	1	2.79507E-13				'FL'
PREDICTED	'REACTIVE'	0.4257015	0.5742985				'FL'	0.99999475	5.30196E-06				'FL'	0.99999774	2.27984E-06				'FL'	1	1.9878E-09				'FL'	1	2.3987E-08				'FL'	0.99999988	1.21412E-07				'FL'	0.99999774	2.2366E-06				'FL'	1	2.16946E-12				'FL'
PREDICTED	'FL'	0.72384846	0.27615157				'FL'	1	1.9045E-08				'FL'	0.99999976	2.28645E-07				'FL'	1	3.47934E-12				'FL'	0.99999714	2.86562E-06				'FL'	1	4.85316E-10				'FL'	0.99994636	5.36629E-05				'FL'	1	1.44799E-12				'FL'
PREDICTED	'FL'	0.99787807	0.002121948				'FL'	0.99999702	2.92572E-06				'FL'	0.99999988	1.7171E-07				'FL'	1	2.19996E-09				'FL'	0.99999976	2.60713E-07				'FL'	0.99998713	1.29222E-05				'FL'	0.99992836	7.15921E-05				'FL'	1	1.85057E-12				'FL'
PREDICTED	'FL'	0.99973696	0.00026307				'FL'	0.99998736	1.2608E-05				'FL'	0.99999964	3.84014E-07				'FL'	1	1.41727E-08				'FL'	0.99999833	1.68589E-06				'FL'	0.99990582	9.41292E-05				'FL'	1	1.98895E-11				'FL'	1	1.3494E-09				'FL'
PREDICTED	'FL'	0.99025846	0.009741531				'FL'	1	2.34346E-09				'FL'	0.99999881	1.21959E-06				'FL'	1	3.73185E-09				'FL'	0.99999893	1.04212E-06				'FL'	1	9.19575E-09				'FL'	0.9999944	5.5901E-06				'FL'	1	1.68443E-12				'FL'
PREDICTED	'FL'	0.9999671	3.29214E-05				'FL'	1	1.70996E-08				'FL'	0.99999845	1.52782E-06				'FL'	1	4.59029E-10				'FL'	1	1.4795E-08				'FL'	1	1.78908E-09				'FL'	0.9998275	0.000172507				'FL'	1	2.65562E-12				'FL'
PREDICTED	'FL'	0.6364491	0.36355093				'FL'	0.99999881	1.19658E-06				'FL'	0.99999952	4.55947E-07				'FL'	0.99999809	1.86435E-06				'FL'	0.99999976	2.73171E-07				'FL'	1	2.03152E-11				'FL'	0.99999297	7.06528E-06				'FL'	0.99999952	4.35881E-07				'FL'
PREDICTED	'FL'	0.99988043	0.000119598				'FL'	1	5.51547E-09				'FL'	1	7.41692E-09				'FL'	1	1.17251E-10				'FL'	0.99999988	8.71996E-08				'FL'	1	6.83809E-11				'FL'	0.9999963	3.73645E-06				'FL'	1	4.17846E-09				'FL'
PREDICTED	'FL'	0.78002894	0.21997108				'FL'	0.99999988	7.87305E-08				'FL'	0.99999869	1.30614E-06				'FL'	0.99999642	3.57487E-06				'FL'	0.99999976	2.01999E-07				'FL'	0.99982893	0.000171011				'FL'	0.99999321	6.77125E-06				'FL'	1	1.63473E-13				'FL'
PREDICTED	'FL'	0.99726021	0.002739734				'FL'	0.99999571	4.28844E-06				'FL'	0.99999881	1.13685E-06				'FL'	0.99999988	1.45849E-07				'FL'	0.98405808	0.015941916				'FL'	1	1.30193E-09				'FL'	0.99993432	6.56563E-05				'FL'	1	5.32203E-10				'FL'
PREDICTED	'REACTIVE'	0.2510269	0.74897307				'FL'	0.99999988	1.01529E-07				'FL'	0.99999964	3.80179E-07				'FL'	0.99999964	3.52378E-07				'FL'	0.99999785	2.09425E-06				'FL'	1	3.93674E-09				'FL'	1	2.40384E-08				'FL'	1	3.27809E-10				'FL'
PREDICTED	'FL'	0.74991804	0.25008193				'FL'	0.9999994	6.53071E-07				'FL'	1	4.59741E-09				'FL'	1	3.91556E-09				'FL'	0.99999964	3.9765E-07				'FL'	1	4.20358E-08				'FL'	0.99958938	0.000410574				'FL'	1	3.01723E-09				'FL'
PREDICTED	'FL'	0.95913869	0.040861327				'FL'	0.99999964	3.78034E-07				'FL'	0.99999881	1.2187E-06				'FL'	1	3.34463E-09				'FL'	0.99999988	1.18939E-07				'FL'	1	2.17031E-08				'FL'	0.9987877	0.001212349				'FL'	1	3.12491E-14				'FL'
PREDICTED	'FL'	0.99731147	0.0026886				'FL'	0.99999952	5.31483E-07				'FL'	0.99999928	6.66597E-07				'FL'	0.99997747	2.25197E-05				'FL'	0.99999988	8.66475E-08				'FL'	1	3.24606E-08				'FL'	0.8903411	0.10965883				'FL'	1	7.41331E-15				'FL'
PREDICTED	'FL'	0.99993682	6.31398E-05				'FL'	1	2.76285E-08				'FL'	0.99999952	4.94402E-07				'FL'	0.99999988	1.49286E-07				'FL'	0.999964	3.59847E-05				'FL'	0.99997556	2.44661E-05				'FL'	1	6.39402E-11				'FL'	1	3.48519E-12				'FL'
PREDICTED	'FL'	0.99099076	0.009009242				'FL'	0.99997854	2.14098E-05				'FL'	0.99999988	1.13342E-07				'FL'	1	4.08608E-11				'FL'	0.99999869	1.29344E-06				'FL'	1	7.75704E-13				'FL'	0.9986009	0.001399115				'FL'	1	1.90955E-14				'FL'
PREDICTED	'FL'	0.9998247	0.000175368				'FL'	0.99999905	9.14215E-07				'FL'	0.9999994	5.87723E-07				'FL'	1	5.74307E-13				'FL'	0.99999046	9.54415E-06				'FL'	1	7.36153E-11				'FL'	0.99507755	0.004922433				'FL'	1	1.20704E-14				'FL'
PREDICTED	'FL'	0.99215186	0.007848188				'FL'	0.99998975	1.02183E-05				'FL'	0.99999952	4.91603E-07				'FL'	1	1.58156E-11				'FL'	0.99999559	4.40067E-06				'FL'	1	5.35313E-11				'FL'	0.99999881	1.16289E-06				'FL'	1	1.03623E-14				'FL'
PREDICTED	'FL'	0.98897576	0.01102425				'FL'	0.99999368	6.36514E-06				'FL'	0.99999964	3.28177E-07				'FL'	1	2.36044E-12				'FL'	0.99999201	7.98559E-06				'FL'	1	3.97233E-09				'FL'	0.99998701	1.30044E-05				'FL'	1	7.71504E-13				'FL'
PREDICTED	'FL'	0.99999571	4.31207E-06				'FL'	0.99999881	1.24944E-06				'FL'	0.99999905	9.09431E-07				'FL'	1	7.54373E-10				'FL'	0.99999976	2.69795E-07				'FL'	0.99999964	3.56211E-07				'FL'	0.9999218	7.82427E-05				'FL'	1	5.40728E-11				'FL'
PREDICTED	'FL'	0.99999738	2.5952E-06				'FL'	0.99994862	5.13761E-05				'FL'	0.99999559	4.3929E-06				'FL'	1	1.10874E-10				'FL'	0.99999952	5.04919E-07				'FL'	0.99999833	1.70631E-06				'FL'	0.8896125	0.11038751				'FL'	1	1.87738E-13				'FL'
PREDICTED	'FL'	0.99851328	0.001486703				'FL'	0.99988008	0.000119931				'FL'	0.99999809	1.88049E-06				'FL'	1	2.27201E-12				'FL'	0.99999917	8.83708E-07				'FL'	0.99999988	1.04421E-07				'FL'	0.99259746	0.007402481				'FL'	1	4.24932E-12				'FL'
PREDICTED	'FL'	0.98024082	0.019759126				'FL'	0.99990845	9.15175E-05				'FL'	0.99998987	1.01149E-05				'FL'	1	5.94236E-11				'FL'	0.99999428	5.69389E-06				'FL'	1	1.61001E-09				'FL'	0.99999821	1.79783E-06				'FL'	1	5.99347E-12				'FL'
PREDICTED	'FL'	0.98591274	0.014087244				'FL'	0.99999869	1.31813E-06				'FL'	0.99999714	2.9089E-06				'FL'	1	1.77345E-12				'FL'	0.99940026	0.000599798				'FL'	1	7.15444E-12				'FL'	0.99999881	1.17975E-06				'FL'	1	8.25187E-13				'FL'
PREDICTED	'FL'	0.99998832	1.16267E-05				'FL'	0.99999523	4.77165E-06				'FL'	0.99996817	3.17712E-05				'FL'	1	2.39942E-11				'FL'	0.99999797	2.04794E-06				'FL'	0.99927551	0.000724549				'FL'	0.9999963	3.71784E-06				'FL'	1	1.13311E-10				'FL'
PREDICTED	'FL'	0.99981266	0.000187392				'FL'	0.99999952	4.88922E-07				'FL'	0.99998677	1.32214E-05				'FL'	1	2.02402E-09				'FL'	0.99996734	3.2652E-05				'FL'	0.99994659	5.34016E-05				'FL'	1	1.79649E-08				'FL'	1	1.11797E-10				'FL'
PREDICTED	'FL'	0.99992645	7.35081E-05				'FL'	0.99999809	1.86853E-06				'FL'	0.99999344	6.57284E-06				'FL'	1	1.92257E-10				'FL'	0.99987698	0.000123044				'FL'	0.99998248	1.74754E-05				'FL'	0.9999994	5.55496E-07				'FL'	1	3.96006E-12				'FL'
PREDICTED	'FL'	0.9999994	6.15791E-07				'FL'	0.99999499	4.95224E-06				'FL'	0.99999976	2.7085E-07				'FL'	1	4.86351E-09				'FL'	0.99996746	3.25997E-05				'FL'	0.99999881	1.17308E-06				'FL'	0.99999976	2.12022E-07				'FL'	1	1.44575E-08				'FL'
PREDICTED	'FL'	0.99997914	2.08079E-05				'FL'	0.9999553	4.46589E-05				'FL'	0.99862397	0.001376094				'FL'	1	2.18959E-08				'FL'	0.9999994	5.89375E-07				'FL'	0.99999917	8.78331E-07				'FL'	0.99999976	2.31497E-07				'FL'	0.99999595	4.04557E-06				'FL'
PREDICTED	'FL'	0.99764222	0.002357737				'FL'	0.99999976	2.08619E-07				'FL'	0.99999571	4.25566E-06				'FL'	1	2.67926E-09				'FL'	0.9999994	5.98358E-07				'FL'	0.99999976	2.46982E-07				'FL'	0.99999642	3.6151E-06				'FL'	1	8.55459E-09				'FL'
PREDICTED	'FL'	0.99852741	0.001472598				'FL'	0.99999893	1.12972E-06				'FL'	0.99999988	7.88935E-08				'FL'	1	4.3522E-10				'FL'	1	7.00548E-09				'FL'	1	1.80789E-10				'FL'	0.99010986	0.009890067				'FL'	1	4.48898E-13				'FL'
PREDICTED	'FL'	0.99889827	0.001101706				'FL'	0.99999785	2.11985E-06				'FL'	0.99999976	2.55516E-07				'FL'	1	2.84331E-13				'FL'	1	9.89938E-09				'FL'	1	1.09652E-10				'FL'	0.99999821	1.8207E-06				'FL'	1	2.81472E-10				'FL'
PREDICTED	'FL'	0.99995959	4.04384E-05				'FL'	0.99999583	4.22411E-06				'FL'	0.99999964	3.3433E-07				'FL'	1	2.86603E-13				'FL'	1	2.37956E-08				'FL'	1	3.45244E-12				'FL'	0.99999976	1.94449E-07				'FL'	1	3.63116E-11				'FL'
PREDICTED	'FL'	0.99999917	8.50024E-07				'FL'	0.99999261	7.37832E-06				'FL'	0.9999994	5.48921E-07				'FL'	1	4.06232E-10				'FL'	0.99999988	8.13981E-08				'FL'	1	1.50005E-10				'FL'	0.99999976	2.78011E-07				'FL'	1	2.43344E-09				'FL'
PREDICTED	'FL'	0.99999321	6.77706E-06				'FL'	0.99998403	1.59308E-05				'FL'	1	2.64727E-08				'FL'	1	3.02066E-12				'FL'	1	1.22221E-09				'FL'	1	1.1241E-12				'FL'	0.99999845	1.57552E-06				'FL'	1	4.73868E-09				'FL'
PREDICTED	'FL'	0.99997735	2.2667E-05				'FL'	0.99999762	2.38721E-06				'FL'	0.99999917	8.56823E-07				'FL'	1	6.38146E-09				'FL'	1	3.69957E-09				'FL'	1	3.43173E-11				'FL'	0.99999976	1.89323E-07				'FL'	1	1.62921E-09				'FL'
PREDICTED	'FL'	0.90625423	0.093745843				'FL'	1	2.68173E-08				'FL'	1	5.78256E-08				'FL'	1	2.84372E-10				'FL'	1	1.99001E-09				'FL'	1	7.67587E-12				'FL'	1	3.99369E-09				'FL'	1	1.9754E-09				'FL'
PREDICTED	'FL'	0.99951601	0.000483986				'FL'	0.99998236	1.76513E-05				'FL'	0.99999845	1.51028E-06				'FL'	1	4.83256E-09				'FL'	0.99999905	1.00375E-06				'FL'	1	2.9788E-10				'FL'	1	4.49441E-09				'FL'	1	3.16337E-08				'FL'
PREDICTED	'FL'	0.99977869	0.000221299				'FL'	0.99999917	8.89965E-07										'FL'	0.9999994	5.85963E-07				'FL'	0.9999969	3.0417E-06				'FL'	1	1.63228E-09				'FL'	1	1.93397E-10				'FL'	1	6.30555E-10				'FL'
PREDICTED	'REACTIVE'	0.072319098	0.92768085				'FL'	0.99999988	1.43569E-07										'FL'	1	3.18488E-09				'FL'	0.99999905	9.02768E-07				'FL'	0.99999988	7.39831E-08				'FL'	0.99999964	3.75734E-07				'FL'	1	2.79755E-10				'FL'
PREDICTED	'REACTIVE'	0.075588785	0.92441118				'FL'	0.9999994	6.49064E-07										'FL'	1	6.4885E-11				'FL'	0.99999952	5.31367E-07				'FL'	1	2.63909E-08				'FL'	1	5.22884E-08				'FL'	1	1.53978E-09				'FL'
PREDICTED	'FL'	0.99965727	0.000342689				'FL'	0.9999969	3.10587E-06										'FL'	0.99999714	2.89376E-06				'FL'	0.99999988	6.05585E-08				'FL'	1	2.02381E-09				'FL'	0.99993813	6.18398E-05				'FL'	1	4.22191E-15				'FL'
PREDICTED	'REACTIVE'	0.27776137	0.7222386				'FL'	0.99988329	0.000116696										'FL'	1	3.42085E-08				'FL'	1	4.06482E-08				'FL'	1	2.85355E-10				'FL'	0.99996781	3.22192E-05				'FL'	0.99999928	7.47926E-07				'FL'
PREDICTED	'FL'	0.6360482	0.36395186				'FL'	0.99999905	9.9636E-07										'FL'	0.99999988	6.39711E-08				'FL'	0.99999917	8.11971E-07				'FL'	0.98609227	0.013907786				'FL'	0.99998736	1.26318E-05				'FL'	1	2.97441E-11				'FL'
PREDICTED	'REACTIVE'	0.29055226	0.70944774				'FL'	0.99992919	7.08485E-05										'FL'	1	6.96975E-09				'FL'	1	2.25317E-08				'FL'	0.99983811	0.000161873				'FL'	0.99913329	0.000866763				'FL'	1	2.99696E-11				'FL'
PREDICTED	'REACTIVE'	0.001895776	0.99810421				'FL'	0.99998033	1.97026E-05										'FL'	1	5.73698E-11				'FL'	0.99999678	3.20427E-06				'FL'	0.99981731	0.000182741				'FL'	0.99997628	2.37601E-05				'FL'	1	3.11552E-13				'FL'
PREDICTED	'FL'	0.71461374	0.2853862				'FL'	0.99986029	0.000139692										'FL'	1	4.22326E-11				'FL'	0.99999905	1.0016E-06				'FL'	0.99989152	0.000108435				'FL'	0.99879152	0.001208506				'FL'	1	1.20283E-10				'FL'
PREDICTED	'REACTIVE'	0.39718881	0.60281116				'FL'	0.99990618	9.38172E-05										'FL'	1	1.14932E-10				'FL'	0.9999963	3.72611E-06				'FL'	0.92710525	0.072894692				'FL'	0.9869523	0.013047751				'FL'	1	8.13673E-10				'FL'
PREDICTED	'FL'	0.79000419	0.20999581				'FL'	0.999982	1.80407E-05										'FL'	1	1.07859E-08				'FL'	1	2.15886E-08				'FL'	0.89640218	0.10359779				'FL'	0.99437296	0.005626982				'FL'	1	2.89518E-11				'FL'
PREDICTED	'REACTIVE'	0.021949319	0.97805071				'FL'	0.99992228	7.77142E-05										'FL'	1	7.15572E-09				'FL'	1	5.68507E-09				'FL'	0.91721648	0.08278349				'REACTIVE'	0.33315945	0.66684055				'FL'	1	4.02378E-12				'FL'
PREDICTED	'FL'	0.82154137	0.17845857				'FL'	0.99999928	6.71425E-07										'FL'	0.99999988	7.83213E-08				'FL'	1	2.08672E-08				'FL'	0.99865723	0.00134271				'FL'	1	4.33858E-10				'FL'	1	2.24103E-14				'FL'
PREDICTED	'FL'	0.61283934	0.38716066				'FL'	0.99999988	7.9639E-08										'FL'	1	6.68096E-11				'FL'	0.99999988	6.15304E-08				'FL'	0.97550815	0.02449183				'FL'	0.99979991	0.000200108				'FL'	1	2.69635E-11				'FL'
PREDICTED	'FL'	0.99997938	2.06518E-05				'FL'	0.99999881	1.21094E-06										'FL'	1	8.08681E-11				'FL'	0.99937963	0.000620329				'FL'	0.9999826	1.73487E-05				'FL'	0.99995935	4.06335E-05				'FL'	1	1.68716E-13				'FL'
PREDICTED	'REACTIVE'	0.35223046	0.64776957				'FL'	0.99999988	1.18154E-07										'FL'	1	4.60267E-10				'FL'	0.99887198	0.001128022				'FL'	0.99952364	0.00047642				'FL'	1	2.69911E-08				'FL'	1	1.50645E-13				'FL'
PREDICTED	'REACTIVE'	0.23428537	0.7657147				'FL'	0.99999774	2.2796E-06										'FL'	1	3.80397E-11				'FL'	0.99897939	0.001020525				'FL'	0.99996495	3.5031E-05				'FL'	0.99999607	3.87842E-06				'FL'	1	8.8117E-11				'FL'
PREDICTED	'REACTIVE'	0.17070235	0.82929766				'FL'	0.99999988	6.50832E-08										'FL'	1	3.5488E-09				'FL'	0.99716216	0.002837778				'FL'	0.93655217	0.06344787				'FL'	0.99999714	2.82196E-06				'FL'	1	3.62633E-11				'FL'
PREDICTED	'FL'	0.9255144	0.074485615				'FL'	0.99999702	2.9624E-06										'FL'	1	4.44553E-10				'FL'	0.99999857	1.4724E-06				'FL'	0.62920666	0.37079331				'FL'	1	5.18306E-08				'FL'	1	1.56668E-11				'FL'
PREDICTED	'REACTIVE'	0.01218513	0.9878149				'FL'	1	1.34462E-08										'FL'	1	2.47903E-10				'FL'	0.99999988	1.62835E-07				'REACTIVE'	0.14880252	0.85119748				'FL'	0.99633455	0.003665404				'FL'	1	4.40812E-14				'FL'
PREDICTED	'FL'	0.60941684	0.39058316				'FL'	0.99999654	3.453E-06										'FL'	1	1.88703E-08				'FL'	1	2.15386E-08				'FL'	0.99897659	0.00102347				'FL'	0.99853194	0.001467993				'FL'	1	2.38625E-11				'FL'
PREDICTED	'FL'	0.99665594	0.0033441				'FL'	1	2.26552E-08										'FL'	1	2.17583E-12				'FL'	0.99999988	1.1565E-07				'FL'	0.88934124	0.11065877				'FL'	0.9999963	3.73826E-06				'FL'	1	6.25501E-12				'FL'
PREDICTED	'FL'	0.99991536	8.46098E-05				'FL'	0.99999917	8.15731E-07										'FL'	1	1.54694E-11				'FL'	0.99999928	7.14256E-07				'REACTIVE'	0.10376207	0.89623797				'FL'	0.99999988	6.22453E-08				'FL'	0.99999988	1.01901E-07				'FL'
PREDICTED	'FL'	0.99998415	1.58697E-05				'FL'	0.99999821	1.84056E-06										'FL'	1	2.10827E-10				'FL'	0.99999988	9.34135E-08				'REACTIVE'	0.096311174	0.90368879				'FL'	0.99999988	1.0707E-07				'FL'	1	5.0097E-08				'FL'
PREDICTED	'FL'	0.96385539	0.036144618				'FL'	0.99999988	1.14366E-07										'FL'	1	5.80809E-10				'FL'	0.99999809	1.90454E-06				'FL'	0.98027462	0.019725416				'FL'	1	3.96894E-08				'FL'	1	2.21678E-09				'FL'
PREDICTED	'REACTIVE'	0.25533599	0.74466401				'FL'	0.9999994	5.92021E-07										'FL'	1	7.04814E-09				'FL'	0.99999881	1.18377E-06				'FL'	0.9843955	0.015604517				'FL'	0.99999928	7.37433E-07				'FL'	1	6.72837E-13				'FL'
PREDICTED	'FL'	0.98290908	0.017090907				'FL'	1	3.55122E-08										'FL'	1	3.39676E-09				'FL'	0.99999738	2.61608E-06				'FL'	0.99107802	0.008922028				'FL'	0.9999994	5.77604E-07				'FL'	1	1.02817E-09				'FL'
PREDICTED	'FL'	0.9983328	0.001667195				'FL'	1	2.64403E-09										'FL'	1	8.9049E-14				'FL'	0.99999774	2.23156E-06				'FL'	0.99884808	0.001151952				'FL'	0.99999762	2.44233E-06				'FL'	1	1.7492E-08				'FL'
PREDICTED	'FL'	0.99999928	6.9513E-07				'FL'	1	1.16242E-09										'FL'	1	6.68517E-13				'FL'	1	3.01107E-09				'FL'	0.83790147	0.16209851				'FL'	1	1.43506E-08				'FL'	1	6.21375E-11				'FL'
PREDICTED	'FL'	0.99769765	0.002302291				'FL'	0.99999857	1.4787E-06										'FL'	1	3.57894E-08				'FL'	1	5.53648E-08				'FL'	0.99605185	0.003948193				'FL'	0.99985981	0.000140208				'FL'	1	1.64664E-11				'FL'
PREDICTED	'FL'	0.99943835	0.000561624				'FL'	0.99998963	1.0352E-05										'FL'	1	2.41726E-10				'FL'	1	4.55986E-08				'FL'	0.99144453	0.008555528				'FL'	0.99263257	0.00736745				'FL'	1	3.17434E-13				'FL'
PREDICTED	'FL'	0.99710804	0.002891988				'FL'	0.99984014	0.000159805										'FL'	1	2.06167E-10				'FL'	1	6.29286E-09				'FL'	0.98765391	0.012346051				'FL'	0.98650777	0.013492228				'FL'	1	3.51249E-13				'FL'
PREDICTED	'FL'	0.99848628	0.001513691				'FL'	0.99996078	3.92189E-05										'FL'	1	9.75836E-11				'FL'	1	3.42797E-08				'FL'	0.75456738	0.24543262				'FL'	0.98135948	0.018640529				'FL'	0.99999988	7.20804E-08				'FL'
PREDICTED	'FL'	0.98340261	0.016597411				'FL'	0.99999893	1.0769E-06										'FL'	1	1.2236E-09				'FL'	0.99998403	1.59384E-05				'FL'	0.61211967	0.38788033				'FL'	0.98760366	0.012396319				'FL'	1	5.71037E-13				'FL'
PREDICTED	'FL'	0.97489864	0.025101373				'FL'	0.99998534	1.46526E-05										'FL'	0.99999988	9.99106E-08				'FL'	1	2.1543E-08				'FL'	0.99999857	1.46274E-06				'FL'	0.99999964	3.86442E-07				'FL'	1	1.88702E-13				'FL'
PREDICTED	'FL'	0.99999702	2.94426E-06				'FL'	0.99999893	1.07811E-06										'FL'	0.99999857	1.38502E-06				'FL'	0.99999821	1.81803E-06				'FL'	0.99969959	0.000300402				'FL'	1	7.25123E-09				'FL'	1	7.86308E-18				'FL'
PREDICTED	'FL'	0.99994504	5.49241E-05				'FL'	0.99999976	2.73516E-07										'FL'	1	4.32091E-08				'FL'	0.99999797	1.99118E-06				'FL'	0.99999833	1.61936E-06				'FL'	0.99993885	6.11993E-05				'FL'	1	4.33671E-12				'FL'
PREDICTED	'FL'	0.99998951	1.04601E-05				'FL'	0.99970442	0.000295567										'FL'	1	1.70953E-09				'FL'	0.99999917	8.79345E-07				'FL'	0.9999454	5.46473E-05				'FL'	0.99941015	0.000589914				'FL'	1	1.09949E-14				'FL'
PREDICTED	'FL'	0.99662626	0.003373751				'FL'	0.99999738	2.58E-06										'FL'	0.99999988	8.91754E-08				'FL'	0.99999964	3.0886E-07				'FL'	0.99999964	3.37046E-07				'FL'	0.99967802	0.000322017				'FL'	1	3.29215E-14				'FL'
PREDICTED	'FL'	0.99852377	0.001476258				'FL'	0.99999642	3.52514E-06										'FL'	1	4.53453E-09				'FL'	0.99998355	1.64068E-05				'FL'	0.99999976	1.93943E-07				'FL'	0.99747187	0.002528047				'FL'	1	2.21361E-10				'FL'
PREDICTED	'FL'	0.99999881	1.22588E-06				'FL'	0.99999988	7.53893E-08										'FL'	1	8.70528E-09				'FL'	0.99998665	1.33098E-05				'FL'	0.99516392	0.004836088				'FL'	0.9999851	1.4857E-05				'FL'	1	1.22745E-11				'FL'
PREDICTED	'FL'	1	1.96861E-08				'FL'	0.99999928	6.92663E-07										'FL'	1	1.96187E-08				'FL'	0.99999046	9.47995E-06				'FL'	0.98644501	0.013554987				'FL'	0.99994159	5.84574E-05				'FL'	1	2.4131E-13				'FL'
PREDICTED	'FL'	0.99999881	1.24944E-06				'FL'	0.99999976	2.89233E-07										'FL'	1	5.39825E-10				'FL'	0.99999797	2.03333E-06				'FL'	0.99996078	3.92309E-05				'FL'	0.99995518	4.47987E-05				'FL'	1	2.96738E-12				'FL'
PREDICTED	'FL'	0.99039626	0.009603764				'FL'	0.99994409	5.58585E-05										'FL'	1	1.56136E-09				'FL'	0.99982208	0.000177926				'FL'	0.99999499	5.00718E-06				'FL'	1	5.92955E-08				'FL'	1	2.97628E-11				'FL'
PREDICTED	'FL'	0.99257362	0.007426373				'FL'	0.99999678	3.24393E-06										'FL'	1	1.01779E-11				'FL'	0.99999893	1.12537E-06				'FL'	0.99829203	0.001707933				'FL'	0.99962616	0.000373826				'FL'	1	5.36254E-11				'FL'
PREDICTED	'FL'	0.99999332	6.63868E-06				'FL'	0.99999404	5.99983E-06										'FL'	1	3.7625E-10				'FL'	0.99999988	8.53973E-08				'FL'	0.99413151	0.005868448				'FL'	0.99999321	6.75126E-06				'FL'	1	1.08022E-13				'FL'
PREDICTED	'FL'	0.99471259	0.00528747				'FL'	0.99999964	3.40647E-07										'FL'	1	2.75111E-09				'FL'	1	2.18138E-08				'FL'	0.99897063	0.001029332				'FL'	0.97367507	0.026324896				'FL'	1	1.85985E-12				'FL'
PREDICTED	'FL'	0.99999821	1.84772E-06				'FL'	0.99999583	4.22097E-06										'FL'	1	3.48655E-09				'FL'	0.99999964	3.38491E-07				'FL'	0.99729484	0.002705157				'FL'	0.99963689	0.000363143				'FL'	1	2.34518E-14				'FL'
PREDICTED	'FL'	0.99998486	1.51857E-05				'FL'	1	1.55464E-08										'FL'	0.99999988	1.74398E-07				'FL'	1	4.61116E-08				'FL'	0.99587029	0.004129726				'FL'	0.99999869	1.31206E-06				'FL'	1	2.98821E-14				'FL'
PREDICTED	'FL'	0.99997294	2.71045E-05				'FL'	0.99999821	1.8181E-06										'FL'	1	9.72495E-10				'FL'	1	1.49391E-08				'FL'	0.9921633	0.00783666				'FL'	0.91930252	0.080697469				'FL'	1	8.40231E-13				'FL'
PREDICTED	'FL'	0.99999964	3.90794E-07				'FL'	0.99999022	9.73961E-06										'FL'	1	1.24337E-10				'FL'	0.99999964	3.01959E-07				'FL'	0.99925297	0.00074705				'FL'	0.99997675	2.31907E-05				'FL'	1	7.30001E-11				'FL'
PREDICTED	'FL'	0.99900335	0.000996627				'FL'	0.9999994	5.72724E-07										'FL'	0.99999893	1.03514E-06				'FL'	0.99999893	1.0379E-06				'FL'	0.95135671	0.048643213				'FL'	1	1.22316E-09				'FL'	1	1.272E-13				'FL'
PREDICTED	'FL'	0.99951661	0.000483401				'FL'	0.99999702	2.97332E-06										'FL'	0.99999785	2.20092E-06				'FL'	0.99999905	9.97451E-07				'FL'	0.99939382	0.000606189				'FL'	0.99999988	1.22008E-07				'FL'	1	5.30235E-17				'FL'
PREDICTED	'FL'	1	1.01595E-08				'FL'	0.99999297	6.97572E-06										'FL'	0.99839777	0.001602224				'FL'	0.99999368	6.26259E-06				'REACTIVE'	0.27925003	0.72074991				'FL'	0.9225409	0.077459104				'FL'	1	2.76928E-15				'FL'
PREDICTED	'FL'	0.99997282	2.72182E-05				'FL'	0.99998987	1.01308E-05										'FL'	0.99999082	9.12591E-06				'FL'	0.99999976	2.29782E-07				'FL'	0.81861579	0.18138418				'FL'	0.99999797	2.00239E-06				'FL'	1	2.14284E-15				'FL'
PREDICTED	'FL'	0.99830914	0.001690881				'FL'	0.99999976	2.26435E-07										'FL'	1	1.10697E-08				'FL'	0.99999988	6.50283E-08				'FL'	0.8523826	0.14761747				'FL'	0.99854076	0.001459282				'FL'	1	1.32822E-14				'FL'
PREDICTED	'FL'	0.99999797	2.00619E-06				'FL'	0.99999976	1.8809E-07										'FL'	1	1.24337E-09				'FL'	0.99999988	6.47928E-08				'FL'	0.9968496	0.003150379				'FL'	0.99933964	0.000660292				'FL'	1	1.14945E-13				'FL'
PREDICTED	'FL'	0.98467666	0.015323384				'FL'	0.99999797	1.98725E-06										'FL'	0.99999976	2.20247E-07				'FL'	1	5.21008E-09				'REACTIVE'	0.037482943	0.96251708				'FL'	0.99961829	0.000381703				'FL'	1	1.30831E-12				'FL'
PREDICTED	'FL'	0.98232174	0.017678276				'FL'	0.99999857	1.47106E-06										'FL'	0.99999988	1.19479E-07				'FL'	0.99999833	1.71878E-06				'REACTIVE'	0.008724101	0.99127591				'FL'	0.9997943	0.000205687				'FL'	0.99999988	8.34644E-08				'FL'
PREDICTED	'FL'	0.62336046	0.37663952				'FL'	0.99999809	1.93841E-06										'FL'	0.99999952	4.59335E-07				'FL'	0.99999988	9.15418E-08				'REACTIVE'	0.38226029	0.61773974				'FL'	0.99999976	2.13748E-07				'FL'	1	1.07132E-10				'FL'
PREDICTED	'REACTIVE'	0.018024297	0.98197573				'FL'	0.9999882	1.18037E-05										'FL'	1	1.10208E-08				'FL'	1	3.58348E-08				'REACTIVE'	0.22694127	0.77305871				'FL'	0.99980313	0.000196934				'FL'	1	6.00733E-10				'FL'
PREDICTED	'FL'	0.54942799	0.45057207				'FL'	0.99999511	4.84109E-06										'FL'	0.99984157	0.00015836				'FL'	0.99999988	8.25389E-08				'FL'	0.81811374	0.1818862				'FL'	0.99980587	0.000194153				'FL'	1	2.16339E-11				'FL'
PREDICTED	'FL'	0.84648186	0.15351813				'FL'	0.99999428	5.69751E-06										'FL'	1	1.51336E-09				'FL'	0.99999833	1.67045E-06				'REACTIVE'	0.19969837	0.80030161				'FL'	0.99976546	0.000234572				'FL'	1	3.35607E-14				'FL'
PREDICTED	'FL'	0.98650867	0.013491358				'FL'	0.99992466	7.52998E-05										'FL'	1	7.57656E-10				'FL'	0.99999976	2.38347E-07				'FL'	0.97287703	0.027123004				'FL'	0.99942797	0.000572002				'FL'	1	3.42445E-13				'FL'
PREDICTED	'REACTIVE'	0.2106957	0.78930432				'FL'	0.99999321	6.82352E-06										'FL'	1	3.20967E-12				'FL'	0.99999988	8.45782E-08				'FL'	0.83207679	0.1679232				'FL'	0.99966168	0.000338289				'FL'	1	2.413E-17				'FL'
PREDICTED	'REACTIVE'	0.040435828	0.95956421				'FL'	0.99996138	3.86126E-05										'FL'	1	8.73316E-11				'FL'	1	1.05972E-09				'FL'	0.99797314	0.002026893				'FL'	0.99998605	1.39626E-05				'FL'	1	2.6719E-15				'FL'
PREDICTED	'REACTIVE'	0.006264887	0.99373513				'FL'	0.99999976	2.43399E-07										'FL'	1	1.02542E-08				'FL'	1	4.63989E-08				'REACTIVE'	0.17900161	0.82099843				'FL'	0.9999454	5.45476E-05				'FL'	1	2.57906E-12				'FL'
PREDICTED	'FL'	0.67067885	0.32932112				'FL'	0.99999511	4.90374E-06										'FL'	1	3.63793E-08				'FL'	0.99999666	3.29718E-06				'FL'	0.99822968	0.001770302				'FL'	0.99967539	0.000324636				'FL'	1	8.66545E-15				'FL'
PREDICTED	'FL'	0.6777783	0.3222217				'FL'	0.9999975	2.44477E-06										'FL'	0.99999201	8.0173E-06				'FL'	0.99999869	1.281E-06				'FL'	0.81145471	0.1885453				'FL'	0.99995518	4.48145E-05				'FL'	1	1.15663E-13				'FL'
PREDICTED	'REACTIVE'	0.081481591	0.91851836				'FL'	0.99998009	1.99294E-05										'FL'	1	6.28106E-09				'FL'	0.99936837	0.00063167				'REACTIVE'	0.27956894	0.72043103				'FL'	1	5.27598E-08				'FL'	1	9.3119E-15				'FL'
PREDICTED	'FL'	0.83007962	0.16992037				'FL'	0.99999976	2.10355E-07										'FL'	0.99999321	6.81296E-06				'FL'	0.99895298	0.001047008				'REACTIVE'	0.001831374	0.99816859				'FL'	0.99999988	1.52756E-07				'FL'	1	2.00246E-15				'FL'
PREDICTED	'FL'	0.8778984	0.12210157				'FL'	0.99999988	9.30933E-08										'FL'	0.99999976	2.1435E-07				'FL'	0.99999976	2.11983E-07				'REACTIVE'	0.40592477	0.59407526				'FL'	1	4.25189E-10				'FL'	1	4.52312E-15				'FL'
PREDICTED	'REACTIVE'	0.079791024	0.92020893				'FL'	1	3.20123E-08										'FL'	0.99999857	1.45123E-06				'FL'	0.99999976	1.79003E-07				'FL'	0.99999154	8.51386E-06				'FL'	0.99999964	3.05941E-07				'FL'	1	8.16395E-15				'FL'
PREDICTED	'REACTIVE'	0.39926839	0.60073161				'FL'	0.99999952	4.91952E-07										'FL'	0.99999821	1.83329E-06				'FL'	0.99999464	5.36707E-06				'FL'	0.99879229	0.001207679				'FL'	0.99993432	6.56535E-05				'FL'	1	1.38334E-12				'FL'
PREDICTED	'FL'	0.99992025	7.97178E-05				'FL'	0.99999952	4.24836E-07										'FL'	0.99999952	4.37263E-07				'FL'	1	3.97131E-08				'FL'	0.99999785	2.17148E-06				'FL'	0.98529541	0.014704608				'FL'	1	3.12417E-16				'FL'
PREDICTED	'FL'	0.89988166	0.10011828				'FL'	0.99999857	1.38286E-06										'FL'	1	7.37033E-09				'FL'	0.99999523	4.71114E-06				'FL'	0.9912101	0.008789888				'FL'	0.99999976	2.30589E-07				'FL'	1	8.22167E-16				'FL'
PREDICTED	'REACTIVE'	0.38302475	0.61697525				'FL'	1	1.38172E-08										'FL'	0.99999976	2.08171E-07				'FL'	1	1.06669E-08				'FL'	0.99051112	0.009488872				'REACTIVE'	0.010993805	0.98900616				'FL'	1	3.36496E-13				'FL'
PREDICTED	'FL'	0.99964702	0.00035295				'FL'	0.99999189	8.14911E-06										'FL'	1	3.94723E-10				'FL'	0.99998927	1.07169E-05				'FL'	0.99481744	0.005182532				'FL'	0.5697726	0.43022734				'FL'	1	9.42307E-14				'FL'
PREDICTED	'FL'	0.9998318	0.000168141				'FL'	0.99999988	1.42674E-07										'FL'	1	7.102E-09				'FL'	1	2.3299E-09				'FL'	0.999915	8.49904E-05				'FL'	0.99985003	0.000150001				'FL'	1	1.59739E-11				'FL'
PREDICTED	'FL'	0.99633253	0.003667474				'FL'	1	4.6213E-09										'FL'	1	3.64821E-11				'FL'	1	2.36588E-10				'FL'	0.99941242	0.000587589				'FL'	1	1.91891E-10				'FL'	1	4.85587E-13				'FL'
PREDICTED	'FL'	0.99881029	0.001189673				'FL'	0.99999988	1.39529E-07										'FL'	1	1.38014E-08				'FL'	1	5.73318E-08				'FL'	0.91391098	0.086089015				'FL'	1	4.02155E-08				'FL'	1	1.22842E-15				'FL'
PREDICTED	'FL'	0.99991333	8.66682E-05				'FL'	1	5.07451E-09										'FL'	0.9999994	5.84601E-07				'FL'	0.99998629	1.37045E-05				'REACTIVE'	0.19456667	0.80543333				'FL'	0.99999952	4.75452E-07				'FL'	1	2.2196E-15				'FL'
PREDICTED	'FL'	0.99997604	2.39078E-05				'FL'	0.99999988	1.32606E-07										'FL'	0.99999726	2.7899E-06				'FL'	1	7.2342E-09				'FL'	0.99416465	0.005835387				'FL'	0.99999809	1.935E-06				'FL'	1	7.56928E-15				'FL'
PREDICTED	'FL'	0.99689049	0.003109569				'FL'	1	1.02771E-09										'FL'	1	2.19401E-13				'FL'	0.99999452	5.44132E-06				'FL'	0.8730796	0.1269204				'FL'	0.99999952	4.8704E-07				'FL'	1	1.00913E-15				'FL'
PREDICTED	'FL'	0.99999344	6.57625E-06				'FL'	0.9999963	3.66381E-06										'FL'	1	1.5692E-11				'FL'	0.99999952	4.49144E-07				'FL'	0.91652185	0.083478145				'FL'	0.99999952	4.37663E-07				'FL'	1	2.91432E-13				'FL'
PREDICTED	'FL'	0.99999738	2.65441E-06				'FL'	0.99999881	1.19676E-06										'FL'	1	3.74453E-11				'FL'	1	4.21549E-08				'FL'	0.89665681	0.10334319				'FL'	0.99997437	2.56851E-05				'FL'	1	4.80322E-15				'FL'
PREDICTED	'FL'	0.99433893	0.005661111				'FL'	0.99995327	4.6699E-05										'FL'	1	5.22703E-13				'FL'	0.99999988	8.02458E-08				'FL'	0.94750613	0.052493922				'FL'	0.99999511	4.89561E-06				'FL'	1	5.27668E-11				'FL'
PREDICTED	'FL'	0.99984539	0.000154618				'FL'	0.99956018	0.000439807										'FL'	1	4.77834E-11				'FL'	0.99999988	1.76069E-07				'FL'	0.99709857	0.002901421				'FL'	0.99996853	3.1439E-05				'FL'	1	2.33643E-09				'FL'
PREDICTED	'FL'	0.99913245	0.000867539				'FL'	0.99999809	1.8733E-06										'FL'	1	2.51909E-12				'FL'	0.99999988	6.58644E-08				'FL'	0.97481209	0.025187902				'FL'	1	1.52565E-09				'FL'	1	4.44418E-09				'FL'
PREDICTED	'FL'	0.9998821	0.000117845				'FL'	0.99999094	9.05454E-06										'FL'	0.99999285	7.1741E-06				'FL'	0.99998879	1.11803E-05				'FL'	0.87603611	0.12396392				'FL'	0.99958354	0.000416428				'FL'	1	3.04006E-11				'FL'
PREDICTED	'FL'	0.99999392	6.07073E-06				'FL'	0.99999857	1.39376E-06										'FL'	1	1.19481E-08				'FL'	0.99999595	4.06507E-06				'REACTIVE'	0.001155535	0.99884439				'FL'	0.99998999	9.98009E-06				'FL'	1	1.725E-13				'FL'
PREDICTED	'FL'	0.99995053	4.94307E-05				'FL'	0.99999785	2.10776E-06										'FL'	0.99999976	1.9654E-07				'FL'	0.99998915	1.08936E-05				'FL'	0.5480355	0.45196453				'FL'	0.9997316	0.000268432				'FL'	1	7.62177E-13				'FL'
PREDICTED	'FL'	0.99965084	0.000349146				'FL'	0.99999845	1.55741E-06										'FL'	1	7.8096E-11				'FL'	0.99990356	9.64694E-05				'REACTIVE'	0.1306732	0.86932677				'FL'	0.99838269	0.001617286				'FL'	1	4.70345E-13				'FL'
PREDICTED	'FL'	0.99993587	6.41238E-05				'FL'	0.99998057	1.945E-05										'FL'	1	4.62009E-10				'FL'	0.99999976	2.97585E-07				'FL'	0.73717648	0.26282355				'FL'	0.99999928	6.6758E-07				'FL'	1	4.27885E-16				'FL'
PREDICTED	'FL'	0.99999976	2.79431E-07				'FL'	0.99999917	8.69246E-07										'FL'	1	1.29121E-11				'FL'	0.99999547	4.55528E-06				'FL'	0.65850568	0.34149429				'FL'	0.99999988	8.01019E-08				'FL'	1	6.1472E-17				'FL'
PREDICTED	'FL'	0.99999893	1.0899E-06				'FL'	0.99997091	2.903E-05										'FL'	1	2.44726E-10				'FL'	0.99995136	4.86739E-05				'REACTIVE'	0.04783579	0.95216423				'FL'	1	6.99965E-10				'FL'	1	1.3604E-09				'FL'
PREDICTED	'FL'	0.94486201	0.055138018				'FL'	0.99998641	1.35975E-05										'FL'	1	1.66165E-10				'FL'	1	1.24109E-08				'REACTIVE'	0.13700806	0.86299193				'FL'	1	2.09499E-08				'FL'	1	5.20724E-13				'FL'
PREDICTED	'FL'	0.99997902	2.0971E-05				'FL'	0.99999976	1.93087E-07										'FL'	1	8.24055E-13				'FL'	0.99999881	1.20711E-06				'FL'	0.95017076	0.049829286				'FL'	1	3.54819E-08				'FL'	1	4.59644E-11				'FL'
PREDICTED	'FL'	0.99998426	1.57785E-05				'FL'	0.99999976	2.55309E-07										'FL'	1	1.17251E-09				'FL'	0.99999988	1.31187E-07				'FL'	0.58360904	0.41639096				'FL'	0.99999893	1.02219E-06				'FL'	1	1.71967E-14				'FL'
PREDICTED	'FL'	0.99999988	1.33368E-07				'FL'	0.99999893	1.01359E-06										'FL'	1	4.63633E-08				'FL'	1	1.13726E-09				'FL'	0.51876718	0.48123288				'FL'	0.99999964	3.78343E-07				'FL'	1	3.36252E-16				'FL'
PREDICTED	'FL'	0.99999988	1.25966E-07				'FL'	0.99999845	1.5334E-06										'FL'	1	1.9996E-10				'FL'	1	1.98651E-09				'FL'	0.91568303	0.084316976				'FL'	0.99895549	0.001044503				'FL'	1	1.96914E-16				'FL'
PREDICTED	'FL'	0.99929345	0.000706475				'FL'	0.99999845	1.49998E-06										'FL'	1	5.27574E-09				'FL'	1	1.64272E-09				'REACTIVE'	0.33430219	0.66569775				'FL'	0.99999106	8.88325E-06				'FL'	1	8.28461E-13				'FL'
PREDICTED	'FL'	0.99956089	0.000439071				'FL'	1	1.11063E-08										'FL'	1	1.1508E-09				'FL'	0.99999881	1.17858E-06				'REACTIVE'	0.49631518	0.50368482				'FL'	0.99999762	2.32764E-06				'FL'	1	4.67352E-16				'FL'
PREDICTED	'FL'	0.99954492	0.000455008				'FL'	0.99999928	7.0201E-07										'FL'	1	3.83951E-09				'FL'	0.99999893	1.12389E-06				'FL'	0.99963021	0.000369823				'FL'	0.99999106	8.91015E-06				'FL'	1	1.87481E-18				'FL'
PREDICTED	'FL'	0.99999917	8.5356E-07				'FL'	0.99997675	2.32311E-05										'FL'	1	1.77206E-08				'FL'	1	3.38078E-08				'REACTIVE'	0.055043671	0.94495636				'FL'	0.99989259	0.000107405				'FL'	1	2.42048E-16				'FL'
PREDICTED	'FL'	0.9999795	2.05007E-05				'FL'	0.99999595	3.99406E-06										'FL'	1	1.01246E-11				'FL'	1	3.16217E-08				'REACTIVE'	0.14389262	0.85610741				'FL'	1	2.43063E-10				'FL'	1	3.62512E-16				'FL'
PREDICTED	'FL'	1	2.17364E-08				'FL'	1	1.08988E-08										'FL'	1	2.67429E-09				'FL'	1	3.49294E-08				'FL'	0.99355388	0.006446102				'FL'	1	1.56771E-08				'FL'	1	2.20116E-14				'FL'
PREDICTED	'FL'	0.92435771	0.075642265				'FL'	0.99999964	3.29958E-07										'FL'	1	6.50324E-10				'FL'	1	1.04434E-08				'FL'	0.98453993	0.015460077				'FL'	1	6.30868E-09				'FL'	1	1.12506E-09				'FL'
PREDICTED	'FL'	0.99999809	1.95871E-06				'FL'	0.99996746	3.25142E-05										'FL'	0.99999976	2.24631E-07				'FL'	1	1.41767E-09				'FL'	0.99345809	0.006541936				'FL'	1	3.09136E-08				'FL'	1	8.47864E-16				'FL'
PREDICTED	'FL'	0.99999821	1.76494E-06				'FL'	0.99999893	1.08067E-06										'FL'	1	1.77143E-09				'FL'	1	5.18858E-10				'FL'	0.97006053	0.029939467				'FL'	1	3.438E-09				'FL'	1	2.02604E-13				'FL'
PREDICTED	'FL'	0.99998307	1.68965E-05				'FL'	0.99999952	5.11619E-07										'FL'	1	7.29205E-10				'FL'	0.99999988	1.73346E-07				'FL'	0.99997091	2.91421E-05				'FL'	1	2.39289E-11				'FL'	1	1.57083E-14				'FL'
PREDICTED	'FL'	0.99999976	2.07602E-07				'FL'	0.99999928	6.60788E-07										'FL'	1	8.75309E-11				'FL'	0.99999785	2.19149E-06				'FL'	0.96588957	0.034110479				'FL'	1	2.30866E-09				'FL'	1	5.91329E-14				'FL'
PREDICTED	'FL'	0.99999261	7.39281E-06				'FL'	0.99999964	3.2508E-07										'FL'	1	4.67906E-10				'FL'	0.99999976	2.10732E-07				'FL'	0.76549602	0.23450395				'FL'	1	3.31785E-10				'FL'	1	1.61582E-13				'FL'
PREDICTED	'FL'	1	4.49026E-10				'FL'	0.99999988	7.27344E-08										'FL'	1	9.02928E-10				'FL'	1	4.27193E-08				'FL'	0.99671221	0.003287742				'FL'	1	3.97036E-11				'FL'	1	2.59416E-16				'FL'
PREDICTED	'FL'	0.99545872	0.004541276				'FL'	1	2.00827E-08										'FL'	1	3.44797E-09				'FL'	0.99999976	2.39523E-07				'FL'	0.99763095	0.002369066				'FL'	0.99999964	3.73555E-07				'FL'	1	6.28777E-16				'FL'
PREDICTED	'FL'	0.99986434	0.000135629				'FL'	0.99999988	9.81813E-08										'FL'	1	2.91926E-11				'FL'	1	6.83063E-09				'FL'	0.97683388	0.023166042				'FL'	1	1.02202E-09				'FL'	1	1.36048E-16				'FL'
PREDICTED	'FL'	0.95855695	0.041443001				'FL'	0.99990237	9.75982E-05										'FL'	1	4.70683E-09				'FL'	0.99999976	2.15027E-07				'FL'	0.73680246	0.26319757				'FL'	1	5.55765E-08				'FL'	1	3.77108E-08				'FL'
PREDICTED	'FL'	0.70506561	0.29493442				'FL'	0.99999261	7.37954E-06										'FL'	0.99999893	1.0894E-06				'FL'	1	6.80898E-09				'FL'	0.9922334	0.007766552				'FL'	1	1.78186E-11				'FL'	1	1.5505E-10				'FL'
PREDICTED	'FL'	0.9975425	0.002457575				'FL'	0.99999917	8.63523E-07										'FL'	0.99999797	2.01377E-06				'FL'	1	2.85278E-09				'FL'	0.94368589	0.056314144				'FL'	1	2.58135E-12				'FL'	1	7.56701E-12				'FL'
PREDICTED	'FL'	0.94244683	0.057553161				'FL'	0.99998248	1.7548E-05										'FL'	0.99999881	1.13507E-06				'FL'	1	4.99284E-11				'FL'	0.99281269	0.007187334				'FL'	1	5.01895E-09				'FL'	1	4.16194E-14				'FL'
PREDICTED	'FL'	0.97218704	0.027812934				'FL'	0.99995911	4.08558E-05										'FL'	0.99993861	6.13442E-05				'FL'	0.9998247	0.00017531				'FL'	0.84063381	0.15936619				'FL'	1	3.48882E-08				'FL'	1	9.79063E-14				'FL'
PREDICTED	'FL'	0.72607994	0.27392009				'FL'	0.9998889	0.000111074										'FL'	0.99998128	1.87704E-05				'FL'	1	5.29702E-10				'FL'	0.96060586	0.039394148				'FL'	0.99999607	3.96786E-06				'FL'	1	7.01487E-15				'FL'
PREDICTED	'FL'	0.70647871	0.29352131				'FL'	0.99999976	2.1963E-07										'FL'	0.99998784	1.21847E-05				'FL'	1	1.07007E-08				'REACTIVE'	0.39313897	0.60686105				'FL'	1	2.45851E-08				'FL'	1	1.76109E-13				'FL'
PREDICTED	'FL'	0.55072188	0.44927818				'FL'	0.99988854	0.000111461										'FL'	1	6.37539E-12				'FL'	0.99997318	2.68236E-05				'REACTIVE'	0.13413331	0.86586666				'FL'	0.99999785	2.13892E-06				'FL'	1	1.21008E-09				'FL'
PREDICTED	'REACTIVE'	0.002105262	0.99789482				'FL'	0.99999273	7.29722E-06										'FL'	1	1.19466E-09				'FL'	0.99999797	2.0721E-06				'FL'	0.99999821	1.76436E-06				'FL'	1	4.01506E-08				'FL'	1	1.58697E-11				'FL'
PREDICTED	'REACTIVE'	0.4116587	0.58834124				'FL'	0.99999869	1.27157E-06										'FL'	0.99999988	1.43782E-07				'FL'	1	3.04392E-09				'REACTIVE'	0.25105155	0.7489484				'FL'	1	2.94586E-08				'FL'	1	7.63931E-12				'FL'
PREDICTED	'FL'	0.98930675	0.010693284				'FL'	0.99999928	6.652E-07										'FL'	0.99998927	1.07068E-05				'FL'	0.99961507	0.000384839				'FL'	0.57719266	0.42280737				'FL'	0.99992681	7.32339E-05				'FL'	1	4.9732E-16				'FL'
PREDICTED	'FL'	0.66324359	0.33675638				'FL'	0.99999201	7.96433E-06										'FL'	0.99999762	2.32966E-06				'FL'	0.99999726	2.76293E-06				'FL'	0.5369764	0.4630236				'FL'	0.99999988	1.47998E-07				'FL'	1	2.7748E-13				'FL'
PREDICTED	'FL'	0.99881089	0.00118913				'FL'	0.99999785	2.0883E-06										'FL'	1	6.42868E-10				'FL'	0.99999952	4.82723E-07				'REACTIVE'	0.27939984	0.72060013				'FL'	1	4.42812E-10				'FL'	1	6.96245E-11				'FL'
PREDICTED	'FL'	0.97010404	0.029895985				'FL'	0.99999595	4.02604E-06										'FL'	1	3.63153E-08				'FL'	0.99999034	9.71435E-06				'REACTIVE'	0.19967167	0.80032837				'FL'	0.99975151	0.00024848				'FL'	1	4.67333E-10				'FL'
PREDICTED	'FL'	0.61077809	0.38922188				'FL'	1	8.05483E-09										'FL'	0.99998319	1.67888E-05				'FL'	0.99999988	1.15104E-07				'REACTIVE'	0.095055804	0.90494418				'FL'	0.99999988	1.38472E-07				'FL'	1	1.02677E-11				'FL'
PREDICTED	'FL'	0.97123754	0.028762439				'FL'	0.99991775	8.22711E-05										'FL'	0.99997616	2.38412E-05				'FL'	0.99591064	0.004089346				'FL'	0.99201316	0.007986835				'FL'	0.99999607	3.93538E-06				'FL'	1	1.06654E-11				'FL'
PREDICTED	'FL'	0.78011274	0.21988724				'FL'	0.99999619	3.85279E-06										'FL'	0.99994624	5.37611E-05				'FL'	0.99999416	5.82211E-06				'FL'	0.82994509	0.17005491				'FL'	1	1.79585E-08				'FL'	1	1.94759E-13				'FL'
PREDICTED	'REACTIVE'	0.069871865	0.93012816				'FL'	0.99999893	1.0245E-06										'FL'	0.99999678	3.19687E-06				'FL'	0.99992919	7.07878E-05				'FL'	0.94717896	0.05282104				'FL'	0.99999917	8.60301E-07				'FL'	1	2.69866E-15				'FL'
PREDICTED	'FL'	0.98840708	0.011592858				'FL'	0.99995363	4.63269E-05										'FL'	0.99999988	1.03057E-07				'FL'	0.99999988	1.35382E-07				'REACTIVE'	0.070109338	0.92989069				'FL'	0.99999976	2.1923E-07				'FL'	1	3.27081E-17				'FL'
PREDICTED	'REACTIVE'	0.16313633	0.8368637				'FL'	0.99999142	8.61467E-06										'FL'	0.99999928	7.73946E-07				'FL'	1	8.26824E-10				'REACTIVE'	0.46895692	0.53104311				'FL'	0.99999368	6.28821E-06				'FL'	1	1.26707E-16				'FL'
PREDICTED	'FL'	0.72598594	0.27401406				'FL'	0.99999964	3.0933E-07										'FL'	0.99999988	1.04999E-07				'FL'	0.99999321	6.84551E-06				'FL'	0.9967019	0.003298082				'FL'	0.99999857	1.42242E-06				'FL'	1	5.12929E-15				'FL'
PREDICTED	'FL'	0.99989295	0.000107062				'FL'	0.99849164	0.001508296										'FL'	1	7.08952E-09				'FL'	1	2.33774E-09				'FL'	0.99133074	0.008669213				'FL'	0.99999988	8.21888E-08				'FL'	1	4.55679E-12				'FL'
PREDICTED	'FL'	0.98265725	0.017342748				'FL'	0.99999094	9.10547E-06										'FL'	1	1.46829E-09				'FL'	1	8.91919E-09				'FL'	0.96518707	0.034812871				'FL'	0.99997818	2.18658E-05				'FL'	1	3.26398E-11				'FL'
PREDICTED	'FL'	0.99903262	0.000967413				'FL'	0.99999762	2.42904E-06										'FL'	0.99999988	1.07208E-07				'FL'	0.99999976	1.94939E-07				'FL'	0.56214774	0.43785223				'FL'	0.98901004	0.010989958				'FL'	1	9.67871E-13				'FL'
PREDICTED	'FL'	0.99596798	0.004032068				'FL'	0.9999789	2.10439E-05										'FL'	1	2.76678E-08				'FL'	0.99988699	0.000113037				'FL'	0.95418352	0.045816436				'FL'	0.99985504	0.00014489				'FL'	1	6.78379E-14				'FL'
PREDICTED	'FL'	0.99997079	2.91476E-05				'FL'	1	8.75927E-11										'FL'	1	3.03825E-08				'FL'	0.9999994	6.31564E-07				'FL'	0.99913752	0.000862399				'FL'	0.99999583	4.21348E-06				'FL'	1	4.15001E-14				'FL'
PREDICTED	'FL'	0.99999964	4.16556E-07				'FL'	0.99973696	0.000263028										'FL'	0.99999964	2.98195E-07				'FL'	0.99999964	3.38009E-07				'FL'	0.97106868	0.028931295				'FL'	0.99999988	1.47888E-07				'FL'	1	2.61883E-13				'FL'
PREDICTED	'FL'	0.99635065	0.00364929				'FL'	0.99999464	5.33489E-06										'FL'	1	8.95536E-09				'FL'	0.99999726	2.71634E-06				'FL'	0.99999988	1.04337E-07				'FL'	0.99999988	6.34612E-08				'FL'	1	3.72162E-14				'FL'
PREDICTED	'FL'	0.9999845	1.55179E-05				'FL'	0.99999571	4.26585E-06										'FL'	0.99999988	8.14963E-08				'FL'	1	5.8419E-10				'FL'	0.98935694	0.010643026				'FL'	0.99999654	3.4147E-06				'FL'	1	9.83056E-14				'FL'
PREDICTED	'FL'	0.99999988	1.30427E-07				'FL'	0.99999356	6.39568E-06										'FL'	0.9999994	6.06057E-07				'FL'	0.99993789	6.20466E-05				'FL'	0.99907351	0.000926427				'FL'	1	7.57066E-11				'FL'	1	6.70882E-16				'FL'
PREDICTED	'FL'	0.9997012	0.000298712				'FL'	1	1.539E-08										'FL'	0.98466587	0.015334056				'FL'	1	3.45239E-10				'FL'	0.99627656	0.003723389				'FL'	1	7.73998E-12				'FL'	1	8.48757E-16				'FL'
PREDICTED	'FL'	0.99984169	0.000158333				'FL'	0.9999963	3.72421E-06										'FL'	0.99999988	8.25555E-08				'FL'	0.99999988	1.34472E-07				'FL'	1	1.5115E-11				'FL'	1	3.6991E-10				'FL'	1	1.22632E-16				'FL'
PREDICTED	'FL'	0.99999595	4.00498E-06				'FL'	0.9999907	9.33164E-06										'FL'	0.99999833	1.65377E-06				'FL'	0.99998975	1.03016E-05				'FL'	0.99951935	0.000480654				'FL'	1	3.41551E-10				'FL'	1	1.59515E-08				'FL'
PREDICTED	'FL'	0.9972682	0.002731863				'FL'	0.99999774	2.24713E-06										'FL'	0.99999869	1.28158E-06				'FL'	0.99993491	6.51164E-05				'FL'	0.77688414	0.2231158				'FL'	0.99999988	5.96692E-08				'FL'	1	4.55268E-10				'FL'
PREDICTED	'FL'	0.99852246	0.001477615				'FL'	0.99999666	3.3386E-06										'FL'	0.99999869	1.30309E-06				'FL'	0.9994266	0.000573397				'FL'	0.90115148	0.098848507				'FL'	1	1.88263E-08				'FL'	1	2.75517E-14				'FL'
PREDICTED	'FL'	0.99987161	0.000128422				'FL'	0.99999774	2.22722E-06										'FL'	1	2.14789E-09				'FL'	0.953408	0.046591971				'FL'	0.99406058	0.005939416				'FL'	1	1.0697E-10				'FL'	1	8.20951E-16				'FL'
PREDICTED	'FL'	0.99914861	0.000851413				'FL'	0.99999952	4.784E-07										'FL'	0.99999988	1.7474E-07				'FL'	0.9999938	6.2133E-06				'REACTIVE'	0.48119369	0.51880634				'FL'	0.99999952	4.20093E-07				'FL'	1	1.60994E-17				'FL'
PREDICTED	'FL'	0.9999994	6.23936E-07				'FL'	0.9999634	3.66319E-05										'FL'	1	6.94498E-11				'FL'	1	2.9172E-08				'FL'	0.74064308	0.25935689				'FL'	1	9.82166E-10				'FL'	1	1.25112E-18				'FL'
PREDICTED	'FL'	0.9992786	0.000721363				'FL'	0.99999964	3.38677E-07										'FL'	1	1.93121E-10				'FL'	0.99998796	1.20359E-05				'FL'	0.99939048	0.000609469				'FL'	1	2.45746E-13				'FL'	1	3.90879E-09				'FL'
PREDICTED	'FL'	0.99999964	3.58807E-07				'FL'	1	7.63245E-09										'FL'	1	5.18535E-11				'FL'	0.99999988	1.14354E-07				'REACTIVE'	0.19232064	0.80767936				'FL'	1	9.38238E-10				'FL'	1	1.48179E-12				'FL'
PREDICTED	'FL'	0.99995804	4.19233E-05				'FL'	0.99945253	0.00054752										'FL'	1	9.3275E-09				'FL'	1	3.67565E-08				'FL'	0.99966931	0.000330664				'FL'	1	4.18317E-15				'FL'	1	2.96156E-11				'FL'
PREDICTED	'FL'	0.99999511	4.9193E-06				'FL'	0.99999452	5.42783E-06										'FL'	1	1.51148E-08				'FL'	1	1.73881E-11				'FL'	0.97192943	0.028070642				'FL'	1	5.32264E-11				'FL'	1	1.58615E-09				'FL'
PREDICTED	'FL'	1	7.97263E-09				'FL'	0.99999988	6.0873E-08										'FL'	0.99999821	1.83678E-06				'FL'	0.99997199	2.80198E-05				'FL'	0.9930864	0.006913561				'FL'	1	8.89654E-13				'FL'	1	1.89619E-11				'FL'
PREDICTED	'FL'	0.99998605	1.39862E-05				'FL'	1	8.37101E-09										'FL'	0.99999988	1.11782E-07				'FL'	1	4.51435E-09				'FL'	0.97367531	0.026324747				'FL'	1	2.00453E-08				'FL'	1	2.50177E-14				'FL'
PREDICTED	'FL'	0.99999726	2.77176E-06				'FL'	1	4.37344E-08										'FL'	0.99998701	1.30342E-05				'FL'	0.9999944	5.61954E-06				'FL'	0.99571449	0.004285464				'FL'	1	5.915E-09				'FL'	1	4.49751E-12				'FL'
PREDICTED	'FL'	0.99999499	5.05834E-06				'FL'	0.99999893	1.09926E-06										'FL'	0.99999988	9.34618E-08				'FL'	0.99999952	5.09755E-07				'FL'	0.99808097	0.001919091				'FL'	1	3.60104E-09				'FL'	1	5.88825E-11				'FL'
PREDICTED	'FL'	0.99997342	2.65623E-05				'FL'	0.99999976	1.84843E-07										'FL'	0.99999988	1.13726E-07				'FL'	0.99999714	2.86071E-06				'REACTIVE'	0.4228732	0.5771268				'FL'	0.99999964	3.45453E-07				'FL'	1	8.81451E-11				'FL'
PREDICTED	'FL'	0.99963677	0.000363227				'FL'	0.99996173	3.82831E-05										'FL'	1	3.0384E-08				'FL'	0.99999964	3.05718E-07				'REACTIVE'	0.36153513	0.63846493				'FL'	1	1.75519E-09				'FL'	1	3.11339E-13				'FL'
PREDICTED	'FL'	0.99998045	1.95428E-05				'FL'	0.99977964	0.000220343										'FL'	1	1.45118E-10				'FL'	0.99999988	9.67671E-08				'FL'	0.57858896	0.42141101				'FL'	1	1.63218E-09				'FL'	1	8.5064E-10				'FL'
PREDICTED	'FL'	1	1.04678E-09				'FL'	1	7.02939E-10										'FL'	0.99994087	5.91677E-05				'FL'	0.99999988	6.88402E-08				'FL'	0.94328362	0.056716349				'FL'	1	3.92949E-10				'FL'	1	4.0883E-12				'FL'
PREDICTED	'FL'	1	2.69804E-08				'FL'	0.99998558	1.44391E-05										'FL'	0.99999988	6.79135E-08				'FL'	1	1.33808E-09				'FL'	0.86848569	0.13151425				'FL'	0.99999976	2.23238E-07				'FL'	1	3.69513E-15				'FL'
PREDICTED	'FL'	0.99999428	5.68627E-06				'FL'	0.99999392	6.10731E-06										'FL'	1	4.28015E-08				'FL'	0.99999988	1.22944E-07				'FL'	0.77388602	0.22611395				'FL'	1	1.64286E-09				'FL'	1	1.03375E-15				'FL'
PREDICTED	'FL'	0.99994278	5.72096E-05				'FL'	0.99999857	1.46919E-06										'FL'	0.9999994	5.90796E-07				'FL'	1	3.64047E-08				'REACTIVE'	0.24850477	0.75149518				'FL'	0.99999988	8.64699E-08				'FL'	1	3.99618E-12				'FL'
PREDICTED	'FL'	0.99999666	3.35649E-06				'FL'	0.99999976	2.31116E-07										'FL'	1	4.26754E-10				'FL'	0.99999964	3.55207E-07				'FL'	0.89275426	0.10724574				'FL'	0.99999988	1.72568E-07				'FL'	1	8.00334E-12				'FL'
PREDICTED	'FL'	0.99999988	1.50144E-07				'FL'	0.99999988	9.91459E-08										'FL'	0.99999988	7.05905E-08				'FL'	0.99998319	1.68217E-05				'FL'	0.97670251	0.023297457				'FL'	1	2.61037E-08				'FL'	1	4.29494E-12				'FL'
PREDICTED	'FL'	0.99999928	7.01573E-07				'FL'	0.99999166	8.34664E-06										'FL'	0.99999988	1.19397E-07				'FL'	0.99999976	2.75378E-07				'FL'	0.98797417	0.012025869				'FL'	1	7.89223E-09				'FL'	1	2.5717E-08				'FL'
PREDICTED	'FL'	0.99994421	5.58262E-05				'FL'	0.99999917	8.46054E-07										'FL'	0.99999988	8.02464E-08				'FL'	1	1.70875E-08				'REACTIVE'	0.49465999	0.50533998				'FL'	0.99996889	3.1055E-05				'FL'	1	9.89628E-10				'FL'
PREDICTED	'FL'	0.99999809	1.91742E-06				'FL'	0.99999976	1.92931E-07										'FL'	1	5.43517E-08				'FL'	1	2.72293E-09				'REACTIVE'	0.23989311	0.76010686				'FL'	1	5.82867E-10				'FL'	1	5.85314E-13				'FL'
PREDICTED	'REACTIVE'	0.20057346	0.79942656				'FL'	0.9999994	5.59559E-07										'FL'	0.99999678	3.27637E-06				'FL'	1	1.33202E-08				'FL'	0.95701468	0.042985342				'FL'	0.99999535	4.66211E-06				'FL'	1	4.28835E-11				'FL'
PREDICTED	'REACTIVE'	0.25113294	0.74886703				'FL'	1	3.40641E-08										'FL'	0.99999964	3.35497E-07				'FL'	1	3.54219E-11				'FL'	0.99205136	0.007948661				'FL'	1	1.98356E-09				'FL'	1	1.81085E-13				'FL'
PREDICTED	'REACTIVE'	0.45014459	0.54985541				'FL'	1	4.21838E-09										'FL'	0.99999988	6.84163E-08				'FL'	1	1.38422E-08				'FL'	0.99137068	0.008629259				'FL'	0.99999249	7.56639E-06				'FL'	1	3.46633E-15				'FL'
PREDICTED	'REACTIVE'	0.12703323	0.87296677				'FL'	1	3.74902E-08										'FL'	1	2.63919E-08				'FL'	1	1.76522E-10				'FL'	0.99800152	0.001998487				'FL'	1	1.83831E-08				'FL'	1	3.10068E-12				'FL'
PREDICTED	'FL'	0.99995279	4.71958E-05				'FL'	0.99999726	2.74727E-06										'FL'	1	3.97504E-09				'FL'	1	3.58123E-08				'FL'	0.99992561	7.44007E-05				'FL'	1	1.42687E-09				'FL'	1	1.18661E-15				'FL'
PREDICTED	'REACTIVE'	0.048612092	0.95138794				'FL'	0.9999994	6.33412E-07										'FL'	1	2.80149E-08				'FL'	0.99999988	1.53334E-07				'FL'	0.9999249	7.50483E-05				'FL'	0.99995947	4.05087E-05				'FL'	1	3.03523E-14				'FL'
PREDICTED	'REACTIVE'	0.24911553	0.75088447				'FL'	0.99999988	1.5365E-07										'FL'	1	3.38783E-09				'FL'	0.9999975	2.45064E-06				'FL'	0.63135916	0.36864084				'REACTIVE'	0.49878046	0.50121957				'FL'	1	1.25446E-11				'FL'
PREDICTED	'FL'	0.98884422	0.011155726				'FL'	0.99999917	8.07177E-07										'FL'	0.99999857	1.45454E-06				'FL'	0.99999988	1.19013E-07				'FL'	0.9951632	0.004836754				'FL'	0.86743516	0.1325648				'FL'	1	3.07577E-11				'FL'
PREDICTED	'FL'	0.9556278	0.04437216				'FL'	0.99999821	1.83267E-06										'FL'	0.99999988	6.13437E-08				'FL'	1	1.04348E-09				'FL'	0.99999511	4.88605E-06				'FL'	0.95911044	0.040889632				'FL'	1	1.15335E-09				'FL'
PREDICTED	'REACTIVE'	0.032608811	0.96739119				'FL'	0.9998318	0.000168171										'FL'	0.99999499	4.97626E-06				'FL'	1	7.48994E-09				'FL'	1	4.47812E-08				'FL'	0.99989057	0.000109437				'FL'	1	4.76478E-10				'FL'
PREDICTED	'REACTIVE'	0.14633022	0.85366976				'FL'	0.99999952	4.92282E-07										'FL'	0.99999917	7.76257E-07				'FL'	1	2.22163E-08				'FL'	0.99999964	3.0697E-07				'FL'	0.99999976	1.85855E-07				'FL'	1	3.36801E-13				'FL'
PREDICTED	'REACTIVE'	0.15104069	0.84895933				'FL'	0.99999726	2.71918E-06										'FL'	1	1.08344E-08				'FL'	1	1.27815E-08				'FL'	0.99831933	0.001680628				'FL'	0.9999665	3.34394E-05				'FL'	1	5.85609E-15				'FL'
PREDICTED	'REACTIVE'	0.001202694	0.9987973				'FL'	0.99999428	5.69832E-06										'FL'	0.99999988	8.05043E-08				'FL'	0.99997449	2.55172E-05				'FL'	0.9942807	0.005719276				'FL'	0.99990916	9.08461E-05				'FL'	1	1.36033E-13				'FL'
PREDICTED	'FL'	0.75379336	0.24620669				'FL'	0.99970442	0.000295502										'FL'	0.99999857	1.37478E-06				'FL'	0.99944383	0.000556125				'FL'	0.90012801	0.099872015				'FL'	1	9.99759E-10				'FL'	1	6.17226E-13				'FL'
PREDICTED	'REACTIVE'	0.1250181	0.87498188				'FL'	0.99999046	9.49768E-06										'FL'	1	1.09231E-10				'FL'	0.99999988	1.02874E-07				'FL'	0.99963284	0.000367148				'FL'	1	2.86159E-10				'FL'	1	2.76066E-12				'FL'
PREDICTED	'FL'	0.99919301	0.000807049				'FL'	0.99999452	5.48807E-06										'FL'	0.99999952	4.7539E-07				'FL'	0.9441765	0.05582349				'FL'	0.98510045	0.01489956				'FL'	1	5.52555E-09				'FL'	1	1.39957E-13				'FL'
PREDICTED	'FL'	0.96463072	0.035369318				'FL'	0.99999118	8.76894E-06										'FL'	0.99999988	1.12433E-07				'FL'	0.6740908	0.32590914				'FL'	0.84712332	0.15287668				'FL'	1	2.6621E-10				'FL'	1	2.20973E-12				'FL'
PREDICTED	'REACTIVE'	8.31638E-05	0.99991679				'FL'	0.99940014	0.000599804										'FL'	0.99999988	1.47914E-07				'FL'	0.68467319	0.31532678				'FL'	0.89677298	0.10322699				'FL'	0.99998057	1.93984E-05				'FL'	1	1.00122E-09				'FL'
PREDICTED	'FL'	0.53506798	0.46493211				'FL'	0.99999952	4.49112E-07										'FL'	0.99999988	1.122E-07				'FL'	0.89538157	0.10461843				'FL'	0.99991357	8.64713E-05				'FL'	1	3.40933E-08				'FL'	1	9.64242E-11				'FL'
PREDICTED	'REACTIVE'	0.040442456	0.95955747				'FL'	0.99999952	5.27046E-07										'FL'	1	3.32841E-08				'FL'	0.63273376	0.36726621				'FL'	0.99989057	0.000109423				'FL'	1	3.77792E-08				'FL'	1	2.08348E-09				'FL'
PREDICTED	'REACTIVE'	0.037204362	0.96279562				'FL'	0.99999988	1.3222E-07										'FL'	1	1.31187E-09				'REACTIVE'	0.1909212	0.80907875				'FL'	0.99897838	0.00102168				'FL'	1	2.8584E-09				'FL'	1	4.9572E-11				'FL'
PREDICTED	'FL'	0.53937739	0.46062255				'FL'	0.9999975	2.45702E-06										'FL'	1	2.61292E-08				'REACTIVE'	0.050752152	0.9492479				'FL'	0.99130177	0.008698201				'FL'	1	7.8278E-09				'FL'	1	1.50575E-10				'FL'
PREDICTED	'FL'	0.6179896	0.38201046				'FL'	0.99990761	9.23255E-05										'FL'	1	3.23006E-08				'FL'	0.99999475	5.20061E-06				'FL'	0.9956584	0.004341653				'FL'	0.99999988	6.87439E-08				'FL'	1	6.49296E-09				'FL'
PREDICTED	'FL'	0.80129063	0.19870943				'FL'	0.99985576	0.000144217										'FL'	0.99999988	1.67247E-07				'FL'	0.99585104	0.004148942				'FL'	0.96955073	0.030449249				'FL'	1	2.95349E-09				'FL'	1	4.92734E-09				'FL'
PREDICTED	'REACTIVE'	0.004608594	0.99539137				'FL'	0.99999607	3.98495E-06										'FL'	1	1.59285E-09				'FL'	0.99939442	0.000605611				'FL'	0.97739351	0.022606507				'FL'	1	1.56102E-12				'FL'	1	4.76403E-11				'FL'
PREDICTED	'FL'	0.69507027	0.30492967				'FL'	0.99999452	5.48173E-06										'FL'	0.99999881	1.16163E-06				'FL'	0.99999762	2.36661E-06				'FL'	0.98240352	0.017596541				'FL'	1	4.51566E-11				'FL'	1	6.14612E-12				'FL'
PREDICTED	'FL'	0.99999094	9.11887E-06				'FL'	0.99999797	2.0723E-06										'FL'	0.99999988	7.58966E-08				'FL'	0.99978703	0.000213026				'REACTIVE'	0.11912096	0.8808791				'FL'	1	1.74678E-09				'FL'	1	3.26952E-12				'FL'
PREDICTED	'FL'	0.97635537	0.023644695				'FL'	0.99999917	8.68298E-07										'FL'	1	2.88153E-08				'FL'	0.99986756	0.00013247				'REACTIVE'	0.0018546	0.99814546				'FL'	1	1.71376E-11				'FL'	1	1.32736E-11				'FL'
PREDICTED	'FL'	0.99994206	5.79647E-05				'FL'	0.9999944	5.5808E-06										'FL'	0.99999952	5.19874E-07				'FL'	1	6.10074E-09				'FL'	0.99913162	0.000868362				'FL'	1	5.36745E-10				'FL'	1	9.47796E-16				'FL'
PREDICTED	'FL'	0.83192056	0.16807941				'FL'	0.99999988	1.65699E-07										'FL'	1	2.26274E-09				'FL'	0.99999988	1.08767E-07				'FL'	0.92634583	0.07365419				'FL'	1	5.73035E-09				'FL'	1	5.77033E-10				'FL'
PREDICTED	'FL'	0.99788564	0.002114387				'FL'	0.99999738	2.57953E-06										'FL'	0.99999642	3.63311E-06				'FL'	1	2.82689E-09				'FL'	0.99769968	0.002300372				'FL'	0.99999976	2.88512E-07				'FL'	1	1.112E-12				'FL'
PREDICTED	'FL'	0.99808264	0.001917335				'FL'	1	4.60024E-08										'FL'	0.99999917	8.30328E-07				'FL'	1	5.36912E-09				'FL'	0.92899591	0.071004093				'FL'	0.99999964	4.02812E-07				'FL'	1	5.20548E-08				'FL'
PREDICTED	'FL'	0.96065694	0.039343078				'FL'	0.99999869	1.37077E-06										'FL'	0.9999994	5.8971E-07				'FL'	1	6.64506E-10				'FL'	0.89678353	0.10321648				'FL'	1	8.66257E-09				'FL'	1	7.82241E-12				'FL'
PREDICTED	'FL'	0.75647205	0.24352793				'FL'	0.99999893	1.01599E-06										'FL'	1	1.92915E-08				'FL'	1	4.74519E-10				'REACTIVE'	0.49712709	0.50287288				'FL'	0.99998879	1.12199E-05				'FL'	1	4.4525E-11				'FL'
PREDICTED	'REACTIVE'	0.26427823	0.73572171				'FL'	0.99999988	9.04219E-08										'FL'	0.99994195	5.7995E-05				'FL'	1	5.39155E-09				'REACTIVE'	0.072070062	0.92792994				'FL'	1	4.80421E-09				'FL'	1	2.12417E-08				'FL'
PREDICTED	'FL'	0.98354971	0.016450288				'FL'	0.99999821	1.83948E-06										'FL'	0.99999321	6.84755E-06				'FL'	0.99999976	2.45139E-07				'FL'	0.61200982	0.38799015				'FL'	1	1.49442E-11				'FL'	1	2.78463E-11				'FL'
PREDICTED	'FL'	0.98826575	0.011734239				'FL'	0.99999988	9.7207E-08										'FL'	0.99998236	1.76908E-05				'FL'	0.99999964	4.13961E-07				'FL'	0.9981944	0.001805606				'FL'	1	2.44237E-09				'FL'	1	6.33821E-15				'FL'
PREDICTED	'FL'	0.99996376	3.62183E-05				'FL'	0.9999938	6.19786E-06										'FL'	0.99999976	2.20037E-07				'FL'	0.97023004	0.029769948				'FL'	0.80208087	0.19791915				'FL'	1	5.83102E-10				'FL'	1	2.49645E-11				'FL'
PREDICTED	'FL'	0.99963903	0.000360992				'FL'	0.99999988	1.16447E-07										'FL'	0.99999988	8.80394E-08				'FL'	0.99998224	1.7748E-05				'REACTIVE'	0.25370732	0.74629265				'FL'	1	1.13718E-08				'FL'	1	1.84401E-13				'FL'
PREDICTED	'FL'	0.99980289	0.000197183				'FL'	0.99999869	1.26323E-06										'FL'	1	1.23845E-08				'FL'	0.99999976	2.21265E-07				'FL'	0.98774242	0.012257562				'FL'	1	3.49482E-09				'FL'	1	2.02493E-14				'FL'
PREDICTED	'FL'	0.99996948	3.05368E-05				'FL'	1	2.27655E-08										'FL'	0.99998832	1.16891E-05				'FL'	1	2.3249E-09				'FL'	0.99814117	0.00185887				'FL'	1	5.40353E-10				'FL'	1	1.54049E-13				'FL'
PREDICTED	'FL'	0.99999559	4.35283E-06				'FL'	0.99999988	1.07097E-07										'FL'	0.99999976	2.38657E-07				'FL'	0.99999905	9.76894E-07				'FL'	0.97977269	0.020227348				'FL'	1	4.8455E-11				'FL'	1	7.69772E-11				'FL'
PREDICTED	'FL'	0.99672914	0.003270824				'FL'	1	1.48797E-08										'FL'	1	7.42157E-09				'FL'	0.99999976	1.96596E-07				'FL'	0.97599739	0.024002543				'FL'	1	5.62163E-10				'FL'	1	8.45967E-10				'FL'
PREDICTED	'FL'	0.99995625	4.37875E-05				'FL'	0.99999893	1.08175E-06										'FL'	1	1.69029E-08				'FL'	0.99999881	1.16968E-06				'FL'	0.99961925	0.000380755				'FL'	0.99999809	1.87669E-06				'FL'	1	1.2868E-11				'FL'
PREDICTED	'FL'	0.99995375	4.62166E-05				'FL'	0.99999928	6.6585E-07										'FL'	1	4.95329E-09				'FL'	0.99999857	1.39492E-06				'FL'	0.99997783	2.21892E-05				'FL'	0.99999976	2.34846E-07				'FL'	1	1.47526E-12				'FL'
PREDICTED	'FL'	0.99991643	8.35761E-05				'FL'	0.99999809	1.91243E-06										'FL'	1	1.24036E-10				'FL'	0.99999857	1.47914E-06				'FL'	0.99844605	0.001553965				'FL'	0.99212462	0.007875403				'FL'	1	7.02813E-16				'FL'
PREDICTED	'FL'	0.99997509	2.49556E-05				'FL'	0.99997914	2.08822E-05										'FL'	1	9.17374E-11				'FL'	0.99999547	4.58568E-06				'FL'	0.98719329	0.012806701				'FL'	0.99783343	0.002166596				'FL'	1	8.06568E-11				'FL'
PREDICTED	'FL'	0.99999845	1.53973E-06				'FL'	0.99999881	1.19778E-06										'FL'	1	4.61716E-09				'FL'	0.99999988	1.17575E-07				'FL'	0.9999994	5.68327E-07				'FL'	0.99999928	6.57759E-07				'FL'	1	1.82337E-14				'FL'
PREDICTED	'FL'	0.99989665	0.00010338				'FL'	0.99998736	1.25867E-05										'FL'	1	9.76861E-09				'FL'	0.99998355	1.64387E-05				'FL'	1	1.85726E-08				'FL'	0.99999964	2.99166E-07				'FL'	1	7.94737E-15				'FL'
PREDICTED	'FL'	0.99929154	0.000708388				'FL'	0.99999976	2.77831E-07										'FL'	0.99999917	8.15746E-07				'FL'	0.99999976	2.57385E-07				'FL'	1	3.83096E-10				'FL'	1	2.86029E-09				'FL'	1	3.47156E-13				'FL'
PREDICTED	'FL'	0.99997783	2.21351E-05				'FL'	1	4.11941E-08										'FL'	1	3.55209E-09				'FL'	0.99999952	4.46584E-07				'FL'	1	2.55288E-11				'FL'	0.99999988	1.17053E-07				'FL'	1	8.63661E-15				'FL'
PREDICTED	'FL'	0.99999487	5.07282E-06				'FL'	0.99990773	9.22955E-05										'FL'	0.99999988	1.46045E-07				'FL'	1	1.06265E-08				'FL'	0.99850011	0.001499931				'FL'	0.78515512	0.2148449				'FL'	1	3.24216E-16				'FL'
PREDICTED	'FL'	0.99997401	2.59887E-05				'FL'	1	5.17155E-08										'FL'	1	5.00442E-08				'FL'	0.99999988	1.65846E-07				'FL'	0.99999988	7.94586E-08				'REACTIVE'	0.12972175	0.8702783				'FL'	1	1.57724E-12				'FL'
PREDICTED	'FL'	0.99994552	5.44496E-05				'FL'	0.99999797	1.98379E-06										'FL'	0.99999022	9.76184E-06				'FL'	1	1.57389E-09				'FL'	0.99998915	1.08288E-05				'FL'	0.99979395	0.000206056				'FL'	1	2.29342E-11				'FL'
PREDICTED	'FL'	0.9999994	5.71942E-07				'FL'	0.99999702	2.9611E-06										'FL'	1	1.63593E-10				'FL'	1	5.89977E-08				'FL'	1	2.24513E-08				'FL'	0.99936002	0.000640039				'FL'	1	2.94178E-08				'FL'
PREDICTED	'FL'	0.99999988	7.53718E-08				'FL'	0.99999726	2.68647E-06										'FL'	1	1.03746E-08				'FL'	0.99999964	3.6276E-07				'FL'	1	3.66083E-10				'FL'	0.99996626	3.36785E-05				'FL'	0.9999963	3.75473E-06				'FL'
PREDICTED	'FL'	0.99996662	3.33558E-05				'FL'	0.99999988	8.36504E-08										'FL'	1	1.35443E-09				'FL'	0.99999952	4.56648E-07				'FL'	0.99999988	1.61604E-07				'FL'	0.99998939	1.06538E-05				'FL'	1	2.58987E-09				'FL'
PREDICTED	'FL'	0.99999964	3.08546E-07				'FL'	0.99999905	9.5309E-07										'FL'	1	6.48786E-10				'FL'	0.99999928	7.67055E-07				'FL'	0.99999988	1.0846E-07				'FL'	0.99999166	8.33339E-06				'FL'	1	2.52602E-08				'FL'
PREDICTED	'FL'	0.99122721	0.008772833				'FL'	0.99999762	2.43969E-06										'FL'	0.99999988	8.09311E-08				'FL'	0.99999976	2.74961E-07				'FL'	0.99999976	2.28228E-07				'FL'	0.99999964	4.02875E-07				'FL'	1	7.32749E-10				'FL'
PREDICTED	'FL'	0.9999845	1.54691E-05				'FL'	0.99999905	8.97514E-07										'FL'	1	5.40476E-08				'FL'	1	1.17147E-08				'FL'	0.99999177	8.25384E-06				'FL'	0.99999952	4.57844E-07				'FL'	1	3.61554E-11				'FL'
PREDICTED	'REACTIVE'	0.1336882	0.86631179				'FL'	1	4.76728E-08										'FL'	1	3.06426E-09				'FL'	0.99999976	2.6489E-07				'FL'	0.98429918	0.015700856				'FL'	0.99999666	3.32111E-06				'FL'	1	4.39026E-11				'FL'
PREDICTED	'REACTIVE'	0.16724019	0.83275986				'FL'	1	1.39656E-08										'FL'	1	1.88415E-10				'FL'	0.99999964	3.90685E-07				'FL'	0.99999976	2.01108E-07				'FL'	0.99999988	9.93375E-08				'FL'	1	2.14018E-09				'FL'
PREDICTED	'FL'	0.92997169	0.070028253				'FL'	0.9999994	6.53844E-07										'FL'	1	5.20654E-13				'FL'	1	4.65636E-08				'FL'	1	2.80143E-08				'FL'	0.99999976	2.74169E-07				'FL'	1	2.62966E-13				'FL'
PREDICTED	'REACTIVE'	0.001798486	0.99820149				'FL'	0.99999976	2.29031E-07										'FL'	1	4.14203E-10				'FL'	1	3.2235E-08				'FL'	0.99991477	8.52173E-05				'FL'	1	2.77023E-13				'FL'	1	1.49772E-12				'FL'
PREDICTED	'REACTIVE'	0.029196303	0.97080368				'FL'	0.99999988	8.3293E-08										'FL'	1	2.15478E-10				'FL'	1	7.73867E-09				'FL'	0.99999118	8.83809E-06				'FL'	0.99999976	2.42792E-07				'FL'	1	4.41692E-10				'FL'
PREDICTED	'REACTIVE'	0.026915487	0.97308445				'FL'	0.9999975	2.47123E-06										'FL'	1	1.37617E-09				'FL'	0.99999583	4.12843E-06				'FL'	0.99999309	6.86691E-06				'FL'	0.99999678	3.18212E-06				'FL'	1	2.63376E-12				'FL'
PREDICTED	'FL'	0.85642135	0.14357857				'FL'	0.99984491	0.000155022										'FL'	1	1.43047E-10				'FL'	1	4.42978E-08				'FL'	0.99840695	0.001593024				'FL'	1	1.95505E-08				'FL'	1	1.45343E-12				'FL'
PREDICTED	'FL'	1	2.41984E-08				'FL'	0.99999869	1.33925E-06										'FL'	1	3.91281E-11				'FL'	0.99999988	6.14694E-08				'FL'	0.99996281	3.71681E-05				'FL'	1	2.07329E-09				'FL'	1	5.44913E-12				'FL'
PREDICTED	'FL'	0.72564846	0.27435157				'FL'	0.99993944	6.0564E-05										'FL'	1	6.29632E-09				'FL'	1	2.43473E-08				'FL'	0.99919838	0.000801671				'FL'	1	4.65423E-12				'FL'	1	4.48984E-09				'FL'
PREDICTED	'FL'	0.77489752	0.22510251				'FL'	1	2.69156E-08										'FL'	1	2.40504E-13				'FL'	1	2.305E-08				'FL'	0.97990853	0.020091457				'FL'	1	3.67419E-10				'FL'	1	1.00743E-08				'FL'
PREDICTED	'REACTIVE'	0.031242136	0.96875787				'FL'	0.99999964	3.91401E-07										'FL'	1	7.08379E-11				'FL'	1	5.93983E-08				'FL'	0.99986041	0.000139525				'FL'	0.99999988	1.70059E-07				'FL'	0.99999988	1.01496E-07				'FL'
PREDICTED	'FL'	0.7544595	0.24554053				'FL'	0.99999356	6.41705E-06										'FL'	1	4.24414E-09				'FL'	0.99999952	5.02963E-07				'FL'	0.94645065	0.053549312				'FL'	1	7.14661E-12				'FL'	1	6.04977E-09				'FL'
PREDICTED	'REACTIVE'	0.16524136	0.83475864				'FL'	0.99999988	1.50946E-07										'FL'	1	1.15635E-08				'FL'	1	8.70175E-09				'FL'	0.99767894	0.002321083				'FL'	1	1.05422E-14				'FL'	1	3.02365E-17				'FL'
PREDICTED	'REACTIVE'	0.000391819	0.99960822				'FL'	0.99999893	1.04203E-06										'FL'	1	4.23098E-12				'FL'	1	8.07184E-09				'FL'	0.99864823	0.001351737				'FL'	1	3.97348E-08				'FL'	1	2.74024E-10				'FL'
PREDICTED	'REACTIVE'	0.007615561	0.99238443				'FL'	0.99989295	0.000107097										'FL'	1	4.07413E-10				'FL'	0.9999975	2.56012E-06				'FL'	0.99961334	0.000386689				'FL'	1	2.92173E-11				'FL'	1	5.22657E-15				'FL'
PREDICTED	'FL'	0.75181997	0.24818003				'FL'	0.99999905	9.76364E-07										'FL'	1	2.83888E-11				'FL'	0.99997461	2.53995E-05				'FL'	1	2.63378E-08				'FL'	1	1.65631E-12				'FL'	1	2.04275E-10				'FL'
PREDICTED	'REACTIVE'	0.067975059	0.93202502				'FL'	0.99998379	1.61929E-05										'FL'	1	4.50852E-11				'FL'	0.99999881	1.24012E-06				'FL'	0.9999938	6.20744E-06				'FL'	1	3.23811E-09				'FL'	1	1.43247E-12				'FL'
PREDICTED	'FL'	0.93373519	0.066264801				'FL'	1	2.4277E-08										'FL'	1	3.16737E-08				'FL'	0.99972731	0.000272669				'FL'	0.99969435	0.000305654				'FL'	1	1.72239E-08				'FL'	1	6.57356E-11				'FL'
PREDICTED	'FL'	0.99999273	7.32821E-06				'FL'	1	2.66556E-08										'FL'	0.99999988	8.45597E-08				'FL'	0.99999762	2.38681E-06				'FL'	0.99995732	4.266E-05				'FL'	1	1.00262E-08				'FL'	1	2.76421E-12				'FL'
PREDICTED	'REACTIVE'	0.11095712	0.88904291				'FL'	0.99999607	3.98373E-06										'FL'	1	9.09705E-09				'FL'	0.99782372	0.002176345				'FL'	0.99698669	0.003013381				'FL'	1	6.97206E-10				'FL'	1	5.83464E-09				'FL'
PREDICTED	'REACTIVE'	0.37037504	0.62962496				'FL'	1	4.25603E-08										'FL'	1	3.03561E-09				'FL'	0.53807896	0.46192107				'FL'	0.99992561	7.43974E-05				'FL'	1	1.96364E-11				'FL'	1	8.11273E-12				'FL'
PREDICTED	'FL'	0.90212095	0.097879104				'FL'	0.99996161	3.84321E-05										'FL'	0.99999905	1.00947E-06				'FL'	0.99987197	0.000127969				'FL'	0.99816376	0.001836295				'FL'	0.99985325	0.00014667				'FL'	1	1.31219E-10				'FL'
PREDICTED	'FL'	0.69638401	0.30361593				'FL'	0.99994051	5.95386E-05										'FL'	1	2.45081E-08				'FL'	0.99935395	0.00064611				'FL'	0.99978977	0.000210228				'FL'	1	1.73423E-09				'FL'	1	1.96281E-11				'FL'
PREDICTED	'FL'	0.87215072	0.12784927				'FL'	0.99994898	5.10477E-05										'FL'	1	7.82821E-11				'FL'	0.999933	6.70422E-05				'FL'	0.97903275	0.020967307				'FL'	0.99999988	6.56118E-08				'FL'	1	7.98041E-12				'FL'
PREDICTED	'FL'	0.94215161	0.057848427				'FL'	0.99999702	2.96425E-06										'FL'	0.99999988	6.30865E-08				'FL'	0.99999976	2.29073E-07				'FL'	0.99858296	0.001417078				'FL'	0.99998319	1.68393E-05				'FL'	1	9.14183E-14				'FL'
PREDICTED	'FL'	0.89316314	0.10683689				'FL'	0.99999905	9.09242E-07										'FL'	1	1.10882E-09				'FL'	0.99887961	0.001120325				'FL'	0.99252135	0.007478648				'FL'	0.99999881	1.18384E-06				'FL'	1	5.40676E-14				'FL'
PREDICTED	'FL'	0.51017272	0.48982722				'FL'	0.99999261	7.39662E-06										'FL'	0.99999976	2.65335E-07				'FL'	0.66513401	0.33486599				'FL'	0.99434352	0.005656447				'FL'	0.99999952	4.25056E-07				'FL'	1	6.40569E-12				'FL'
PREDICTED	'REACTIVE'	0.47792017	0.52207983				'FL'	0.99997067	2.938E-05										'FL'	0.99999976	2.06098E-07				'FL'	0.99997735	2.2646E-05				'FL'	0.9999994	5.66763E-07				'FL'	0.99999988	8.21891E-08				'FL'	1	1.25336E-12				'FL'
PREDICTED	'FL'	0.99633092	0.003669161				'FL'	0.99999964	4.15686E-07										'FL'	0.9999696	3.04088E-05				'FL'	1	3.8598E-08				'FL'	0.99997222	2.77502E-05				'FL'	1	1.14725E-08				'FL'	1	1.95064E-15				'FL'
PREDICTED	'FL'	0.9999994	6.54039E-07				'FL'	0.99999952	4.44019E-07										'FL'	0.99999762	2.3571E-06				'FL'	0.99999976	1.93711E-07				'FL'	0.99984694	0.000153076				'FL'	0.99999642	3.61707E-06				'FL'	1	8.92273E-15				'FL'
PREDICTED	'FL'	0.99923289	0.000767118				'FL'	0.99999964	3.19893E-07										'FL'	0.99997997	2.00369E-05				'FL'	1	1.11048E-08				'FL'	0.99999535	4.6617E-06				'FL'	0.99999976	2.05387E-07				'FL'	1	4.17112E-13				'FL'
PREDICTED	'FL'	0.86649418	0.13350584				'FL'	0.99998224	1.77409E-05										'FL'	0.9999851	1.48928E-05				'FL'	1	2.06807E-08				'FL'	0.9941901	0.00580987				'FL'	0.99999869	1.3022E-06				'FL'	1	1.71343E-14				'FL'
PREDICTED	'FL'	0.63739562	0.36260438				'FL'	0.99997866	2.13195E-05										'FL'	0.93428075	0.065719187				'FL'	0.99999988	7.56828E-08				'REACTIVE'	0.087214261	0.91278577				'FL'	1	2.35101E-08				'FL'	1	2.32032E-15				'FL'
PREDICTED	'FL'	0.93620539	0.063794635				'FL'	0.99999821	1.74767E-06										'FL'	0.99999976	2.91864E-07				'FL'	0.9999994	5.49492E-07				'FL'	0.99978381	0.000216177				'FL'	1	1.10606E-08				'FL'	1	9.05897E-13				'FL'
PREDICTED	'FL'	0.75345516	0.24654487				'FL'	0.99999845	1.5935E-06										'FL'	0.99990153	9.84054E-05				'FL'	0.99999976	1.7996E-07				'FL'	0.671597	0.328403				'FL'	0.99999988	6.87587E-08				'FL'	1	4.31445E-12				'FL'
PREDICTED	'FL'	0.99609756	0.003902433				'FL'	1	5.77363E-08										'FL'	1	1.54015E-08				'FL'	1	5.14747E-08				'FL'	0.99471843	0.005281575				'FL'	1	6.22989E-09				'FL'	1	1.42411E-15				'FL'
PREDICTED	'REACTIVE'	0.36374557	0.63625449				'FL'	1	3.9753E-08										'FL'	0.99994397	5.60705E-05				'FL'	0.99999964	3.55285E-07				'FL'	0.99991965	8.03423E-05				'FL'	1	6.88906E-09				'FL'	1	2.98221E-13				'FL'
PREDICTED	'FL'	0.99857163	0.0014284				'FL'	0.99996603	3.39811E-05										'FL'	0.9999994	5.76071E-07				'FL'	0.99967468	0.000325342				'FL'	0.96782613	0.032173879				'FL'	0.99977189	0.000228088				'FL'	1	8.94566E-10				'FL'
PREDICTED	'FL'	0.96491033	0.035089687				'FL'	0.99994195	5.81086E-05										'FL'	1	3.79735E-09				'FL'	0.99956936	0.000430622				'FL'	0.99962699	0.000373016				'FL'	0.99999762	2.42804E-06				'FL'	1	1.10052E-08				'FL'
PREDICTED	'FL'	0.99985361	0.000146391				'FL'	0.99997699	2.29557E-05										'FL'	1	2.1157E-11				'FL'	1	5.86955E-10				'FL'	0.99975401	0.000246035				'FL'	1	1.28105E-08				'FL'	1	4.58083E-09				'FL'
PREDICTED	'FL'	1	3.31259E-10				'FL'	0.99999499	5.04619E-06										'FL'	1	1.63956E-10				'FL'	1	5.21973E-08				'FL'	0.99999928	7.18774E-07				'FL'	0.99999869	1.32913E-06				'FL'	1	2.84767E-11				'FL'
PREDICTED	'FL'	0.99747854	0.002521434				'FL'	0.99999332	6.69048E-06										'FL'	1	1.68607E-10				'FL'	0.99993896	6.1079E-05				'FL'	0.99998581	1.41799E-05				'FL'	0.99586189	0.004138055				'FL'	1	1.93156E-12				'FL'
PREDICTED	'FL'	0.88645941	0.11354058				'FL'	0.99999452	5.52905E-06										'FL'	1	8.55859E-13				'FL'	0.99999404	5.95437E-06				'FL'	1	2.69845E-09				'FL'	0.99999595	4.0122E-06				'FL'	1	1.11972E-09				'FL'
PREDICTED	'FL'	0.99926382	0.000736134				'FL'	0.9999845	1.54448E-05										'FL'	1	5.86892E-10				'FL'	0.99999988	8.61163E-08				'FL'	0.99996269	3.73424E-05				'FL'	0.9999975	2.46791E-06				'FL'	1	5.66108E-10				'FL'
PREDICTED	'FL'	0.99999714	2.82561E-06				'FL'	0.9999131	8.6935E-05										'FL'	1	2.80083E-11				'FL'	0.9999969	3.07346E-06				'FL'	0.9999336	6.63549E-05				'FL'	0.99999893	1.03983E-06				'FL'	1	3.19687E-13				'FL'
PREDICTED	'FL'	0.99999547	4.5203E-06				'FL'	0.99999905	9.81619E-07										'FL'	0.99999988	6.32552E-08				'FL'	1	5.42723E-08				'FL'	0.99999833	1.72189E-06				'FL'	1	2.4223E-08				'FL'	1	3.25433E-12				'FL'
PREDICTED	'FL'	0.9999851	1.49113E-05				'FL'	0.99798262	0.002017383										'FL'	1	1.34729E-10				'FL'	1	2.08822E-09				'FL'	0.99999237	7.65963E-06				'FL'	1	5.52053E-08				'FL'	1	5.13378E-09				'FL'
PREDICTED	'FL'	0.99999893	1.10492E-06				'FL'	0.99995279	4.72636E-05										'FL'	1	4.42974E-10				'FL'	0.99999607	3.92063E-06				'FL'	0.99990404	9.59113E-05				'FL'	1	3.42166E-11				'FL'	1	6.70734E-15				'FL'
PREDICTED	'FL'	0.99990714	9.29071E-05				'FL'	0.9999994	6.41184E-07										'FL'	1	4.89279E-12				'FL'	1	3.79439E-08				'FL'	0.9990859	0.000914062				'FL'	0.99999321	6.78813E-06				'FL'	1	1.03757E-11				'FL'
PREDICTED	'FL'	0.99998534	1.46699E-05				'FL'	0.99999964	3.43666E-07										'FL'	1	1.2029E-12				'FL'	0.9999913	8.64275E-06				'FL'	0.87249589	0.12750418				'FL'	1	1.75372E-10				'FL'	1	3.88876E-11				'FL'
PREDICTED	'FL'	0.60610491	0.39389518				'FL'	0.99997687	2.3117E-05										'FL'	1	2.97184E-13				'FL'	0.999982	1.79902E-05				'FL'	0.99917728	0.000822704				'FL'	1	3.31787E-10				'FL'	1	6.32542E-10				'FL'
PREDICTED	'FL'	0.99999714	2.91133E-06				'FL'	1	5.90576E-09										'FL'	1	5.44515E-11				'FL'	0.99999964	3.25044E-07				'FL'	0.99484938	0.00515056				'FL'	0.99999988	7.28788E-08				'FL'	1	5.11428E-10				'FL'
PREDICTED	'FL'	0.99997997	2.00748E-05				'FL'	1	1.50944E-08										'FL'	1	3.262E-10				'FL'	1	6.13603E-10				'FL'	0.96074945	0.039250515				'FL'	1	1.28674E-08				'FL'	1	2.16818E-10				'FL'
PREDICTED	'FL'	0.99997413	2.58945E-05				'FL'	0.99999845	1.49952E-06										'FL'	0.99999964	4.07143E-07				'FL'	1	5.88994E-08				'FL'	0.99967504	0.000325035				'FL'	0.99999976	2.92781E-07				'FL'	1	1.02791E-15				'FL'
PREDICTED	'FL'	1	8.68627E-10				'FL'	0.99997866	2.13702E-05										'FL'	1	6.63488E-10				'FL'	0.99999988	8.5958E-08				'FL'	0.99930823	0.000691726				'FL'	1	6.93155E-10				'FL'	1	1.66336E-11				'FL'
PREDICTED	'FL'	0.99999833	1.70301E-06				'FL'	0.9999994	5.74782E-07										'FL'	0.9999975	2.46692E-06				'FL'	1	3.28289E-08				'FL'	0.99988377	0.000116192				'FL'	1	2.43805E-12				'FL'	1	1.52868E-10				'FL'
PREDICTED	'FL'	0.99739909	0.002600931				'FL'	0.99999964	3.98832E-07										'FL'	0.99998629	1.36852E-05				'FL'	1	5.73515E-09				'FL'	0.99952149	0.000478494				'FL'	1	1.6216E-09				'FL'	1	5.89636E-13				'FL'
PREDICTED	'FL'	0.99999809	1.9606E-06				'FL'	0.9999615	3.84666E-05										'FL'	0.99999487	5.1491E-06				'FL'	0.99999893	1.11875E-06				'FL'	0.99999416	5.85098E-06				'FL'	1	1.11256E-10				'FL'	1	4.77873E-13				'FL'
PREDICTED	'FL'	0.99992526	7.47746E-05				'FL'	0.99999857	1.44667E-06										'FL'	0.99999881	1.18947E-06				'FL'	0.99999976	2.67121E-07				'FL'	0.99993587	6.41223E-05				'FL'	1	3.36949E-10				'FL'	1	4.92308E-11				'FL'
PREDICTED	'FL'	0.99996388	3.60836E-05				'FL'	0.99999619	3.78065E-06										'FL'	1	3.60666E-08				'FL'	0.99999917	8.59545E-07				'FL'	0.99998891	1.10477E-05				'FL'	1	1.96046E-11				'FL'	1	2.77977E-12				'FL'
PREDICTED	'FL'	0.83131975	0.16868024				'FL'	1	8.99489E-09										'FL'	0.99991786	8.20786E-05				'FL'	0.99999893	1.08913E-06				'FL'	0.99999964	3.54762E-07				'FL'	1	1.23499E-10				'FL'	1	2.45307E-11				'FL'
PREDICTED	'REACTIVE'	0.015440115	0.98455989				'FL'	0.99999964	4.02583E-07										'FL'	0.99999952	4.56049E-07				'FL'	1	4.05604E-08				'FL'	0.99999714	2.8106E-06				'FL'	1	7.08797E-11				'FL'	1	1.96888E-12				'FL'
PREDICTED	'REACTIVE'	0.38057581	0.61942422				'FL'	0.99999917	7.98553E-07										'FL'	0.99990487	9.51591E-05				'FL'	1	3.68025E-08				'FL'	0.99999976	1.90802E-07				'FL'	1	2.71872E-11				'FL'	1	1.02055E-12				'FL'
PREDICTED	'FL'	0.78008246	0.21991754				'FL'	0.99999583	4.22174E-06										'FL'	0.99999988	1.76238E-07				'FL'	0.99999821	1.7553E-06				'FL'	0.99999845	1.49572E-06				'FL'	1	8.57936E-13				'FL'	1	3.53096E-13				'FL'
PREDICTED	'REACTIVE'	0.26246434	0.73753566				'FL'	1	7.31548E-09										'FL'	0.99999428	5.66546E-06				'FL'	0.99999976	2.9484E-07				'FL'	0.99998534	1.46846E-05				'FL'	1	1.59404E-10				'FL'	1	2.21299E-14				'FL'
PREDICTED	'FL'	0.76331258	0.2366875				'FL'	0.99998331	1.66982E-05										'FL'	1	2.77121E-08				'FL'	1	4.89161E-09				'FL'	0.99996579	3.4226E-05				'FL'	1	2.50999E-11				'FL'	1	2.98641E-12				'FL'
PREDICTED	'FL'	0.99672288	0.003277089				'FL'	0.99999845	1.50635E-06										'FL'	0.99999738	2.6472E-06				'FL'	0.99992025	7.96927E-05				'FL'	0.99919385	0.000806194				'FL'	0.99993956	6.04377E-05				'FL'	1	1.78074E-13				'FL'
PREDICTED	'REACTIVE'	0.45493352	0.54506642				'FL'	0.99999869	1.3613E-06										'FL'	0.99999523	4.7155E-06				'FL'	0.99999964	3.53282E-07				'FL'	0.99651539	0.003484633				'FL'	0.99999988	8.3292E-08				'FL'	1	1.74141E-13				'FL'
PREDICTED	'REACTIVE'	0.07192868	0.92807126				'FL'	0.99999964	3.82093E-07										'FL'	0.99926645	0.000733503				'FL'	0.99999857	1.39221E-06				'REACTIVE'	0.10899713	0.89100283				'FL'	0.99999976	1.92719E-07				'FL'	1	5.95831E-14				'FL'
PREDICTED	'REACTIVE'	0.4744994	0.52550054				'FL'	0.99996531	3.47249E-05										'FL'	0.99999976	2.38266E-07				'FL'	0.99999976	2.48028E-07				'FL'	0.99979693	0.00020314				'FL'	1	5.95106E-08				'FL'	1	2.96833E-12				'FL'
PREDICTED	'FL'	0.99987531	0.000124717				'FL'	0.99997663	2.3311E-05										'FL'	0.99999976	2.32566E-07				'FL'	1	3.64617E-08				'FL'	0.86601943	0.1339806				'FL'	1	5.08062E-09				'FL'	1	3.77775E-12				'FL'
PREDICTED	'REACTIVE'	0.28310791	0.71689206				'FL'	1	3.51821E-08										'FL'	0.99999785	2.12647E-06				'FL'	0.99999988	1.11396E-07				'FL'	0.99971133	0.000288614				'FL'	0.99999988	1.29814E-07				'FL'	1	1.84746E-12				'FL'
PREDICTED	'REACTIVE'	0.024994181	0.97500587				'FL'	0.9999994	6.27421E-07										'FL'	0.9999994	5.82443E-07				'FL'	0.99999869	1.29452E-06				'FL'	0.9997943	0.000205738				'FL'	0.99999881	1.13469E-06				'FL'	1	4.61469E-12				'FL'
PREDICTED	'REACTIVE'	0.37095061	0.62904942				'FL'	0.99999928	7.71429E-07										'FL'	0.99999928	6.83964E-07				'FL'	0.99994326	5.67294E-05				'FL'	0.85726821	0.14273176				'FL'	1	5.80275E-08				'FL'	1	4.75977E-16				'FL'
PREDICTED	'FL'	0.99144638	0.008553607				'FL'	0.99999535	4.63278E-06										'FL'	0.99999988	1.13268E-07				'FL'	0.99999988	7.90939E-08				'FL'	0.99955469	0.00044529				'FL'	1	7.99621E-09				'FL'	1	1.67482E-13				'FL'
PREDICTED	'FL'	0.92085087	0.079149134				'FL'	0.99999797	2.05666E-06										'FL'	1	3.75555E-12				'FL'	0.99999774	2.29634E-06				'FL'	0.99909222	0.000907778				'FL'	0.99999976	2.01061E-07				'FL'	1	3.81351E-16				'FL'
PREDICTED	'REACTIVE'	0.43103203	0.568968				'FL'	0.99998689	1.30669E-05										'FL'	1	5.44335E-12				'FL'	0.99996948	3.05028E-05				'FL'	0.99995983	4.02142E-05				'FL'	1	8.63271E-10				'FL'	1	4.79715E-12				'FL'
PREDICTED	'REACTIVE'	0.092600517	0.90739948				'FL'	0.99999917	8.7584E-07										'FL'	1	7.56952E-11				'FL'	0.99999964	3.83406E-07				'FL'	0.9998253	0.000174744				'FL'	0.99999976	2.84158E-07				'FL'	1	5.7458E-09				'FL'
PREDICTED	'FL'	0.95277983	0.04722013				'FL'	0.9999994	6.44512E-07										'FL'	1	1.11021E-08				'FL'	0.9999429	5.71481E-05				'FL'	0.99673921	0.003260811				'FL'	0.9999994	5.69202E-07				'FL'	1	9.85105E-12				'FL'
PREDICTED	'REACTIVE'	0.42642298	0.57357705				'FL'	1	3.38436E-08										'FL'	1	3.53623E-09				'FL'	0.99999917	8.68855E-07				'FL'	0.99943417	0.00056583				'FL'	0.99985254	0.000147491				'FL'	1	1.21831E-08				'FL'
PREDICTED	'REACTIVE'	0.025607407	0.97439259				'FL'	0.99998522	1.48041E-05										'FL'	1	5.52894E-11				'FL'	0.99996996	3.00414E-05				'FL'	0.99999988	1.5762E-07				'FL'	0.99999702	2.98129E-06				'FL'	0.99999988	1.04603E-07				'FL'
PREDICTED	'FL'	0.83952051	0.16047949				'FL'	0.99999988	1.41059E-07										'FL'	1	2.34942E-11				'FL'	0.9999944	5.63726E-06				'FL'	0.99999213	7.83546E-06				'FL'	0.99999988	8.33554E-08				'FL'	1	2.10213E-09				'FL'
PREDICTED	'FL'	0.56976789	0.4302322				'FL'	0.99998844	1.16136E-05										'FL'	1	1.85105E-12				'FL'	0.99999678	3.17517E-06				'FL'	1	5.62899E-10				'FL'	0.99999201	7.97909E-06				'FL'	1	8.14201E-11				'FL'
PREDICTED	'REACTIVE'	0.054477654	0.94552237				'FL'	0.99999785	2.11127E-06										'FL'	1	1.54535E-13				'FL'	0.99999988	7.61187E-08				'FL'	0.99921548	0.000784516				'FL'	1	1.57756E-09				'FL'	1	2.30945E-12				'FL'
PREDICTED	'FL'	0.71225441	0.28774565				'FL'	1	5.48474E-08										'FL'	1	5.50666E-11				'FL'	0.99999833	1.65585E-06				'FL'	0.99999785	2.13318E-06				'FL'	0.99999964	3.77398E-07				'FL'	1	3.1118E-09				'FL'
PREDICTED	'FL'	0.97261941	0.027380578				'FL'	1	2.46375E-08										'FL'	1	1.52241E-13				'FL'	0.99999571	4.30851E-06				'FL'	0.99997306	2.69081E-05				'FL'	0.9999969	3.09737E-06				'FL'	1	3.80432E-09				'FL'
PREDICTED	'FL'	0.99182349	0.008176554				'FL'	1	1.90177E-08										'FL'	1	1.51434E-13				'FL'	0.99999809	1.91846E-06				'FL'	0.99984968	0.000150279				'FL'	0.99999714	2.88352E-06				'FL'	1	2.16898E-11				'FL'
PREDICTED	'FL'	0.99922681	0.000773183				'FL'	0.99999988	1.42692E-07										'FL'	1	9.44738E-10				'FL'	0.9999876	1.24402E-05				'REACTIVE'	0.38631275	0.61368728				'FL'	0.9999969	3.11721E-06				'FL'	1	7.81568E-11				'FL'
PREDICTED	'FL'	0.99954683	0.000453174				'FL'	0.99999809	1.96312E-06										'FL'	1	9.46783E-12				'FL'	0.99806112	0.001938819				'FL'	0.97652924	0.023470711				'FL'	0.99919277	0.000807203				'FL'	1	1.62446E-12				'FL'
PREDICTED	'FL'	0.99959356	0.000406485				'FL'	0.99993718	6.27879E-05										'FL'	0.99999487	5.15708E-06				'FL'	0.99999464	5.37948E-06				'FL'	0.75004047	0.24995954				'FL'	1	3.59462E-08				'FL'	1	8.67978E-13				'FL'
PREDICTED	'FL'	0.92290574	0.077094175				'FL'	1	4.04536E-08										'FL'	1	3.07893E-10				'FL'	0.99999833	1.6798E-06				'FL'	0.99912053	0.000879445				'FL'	0.99998999	1.00099E-05				'FL'	1	1.47399E-10				'FL'
PREDICTED	'REACTIVE'	0.4277249	0.5722751				'FL'	0.99999833	1.70682E-06										'FL'	1	3.79112E-12				'FL'	0.99999988	7.12098E-08				'FL'	0.9764508	0.023549121				'FL'	1	4.22807E-08				'FL'	1	1.7158E-12				'FL'
PREDICTED	'FL'	0.97365361	0.026346385				'FL'	0.99999487	5.10085E-06										'FL'	1	1.61644E-10				'FL'	0.99999535	4.64889E-06				'FL'	0.69406539	0.30593467				'FL'	0.99999702	3.01493E-06				'FL'	1	5.07247E-08				'FL'
PREDICTED	'FL'	0.86244804	0.13755192				'FL'	0.99999785	2.10684E-06										'FL'	1	7.18171E-10				'FL'	0.99987662	0.000123385				'FL'	0.99990427	9.56821E-05				'FL'	0.99999905	9.36693E-07				'FL'	1	3.39818E-08				'FL'
PREDICTED	'FL'	0.61000615	0.38999385				'FL'	0.99999392	6.07358E-06										'FL'	0.99999964	3.42888E-07				'FL'	0.95302349	0.046976507				'FL'	0.98146987	0.018530188				'FL'	1	4.86359E-08				'FL'	1	8.8519E-10				'FL'
PREDICTED	'FL'	0.99937844	0.000621547				'FL'	0.99999189	8.09967E-06										'FL'	1	3.05205E-08				'FL'	0.99996316	3.68861E-05				'FL'	0.99996948	3.04886E-05				'FL'	1	5.39268E-08				'FL'	1	3.63032E-12				'FL'
PREDICTED	'FL'	0.99987662	0.000123391				'FL'	0.99999487	5.10404E-06										'FL'	1	5.78513E-09				'FL'	0.99999452	5.52506E-06				'FL'	0.97497725	0.025022706				'FL'	1	4.42387E-11				'FL'	1	7.37918E-13				'FL'
PREDICTED	'FL'	0.99999809	1.91946E-06				'FL'	0.99999714	2.80822E-06										'FL'	0.99999976	2.08036E-07				'FL'	0.9999944	5.56679E-06				'FL'	0.99608481	0.003915229				'FL'	1	1.68321E-11				'FL'	1	7.1234E-10				'FL'
PREDICTED	'FL'	0.99639893	0.003601077				'FL'	0.9999994	5.39234E-07										'FL'	1	5.25802E-11				'FL'	0.99965549	0.000344482				'FL'	0.99910408	0.000895931				'FL'	0.99999988	1.2778E-07				'FL'	1	4.89347E-09				'FL'
PREDICTED	'FL'	0.99997771	2.22891E-05				'FL'	0.99999964	2.98593E-07										'FL'	1	1.39601E-08				'FL'	0.99999988	7.69842E-08				'FL'	0.99662662	0.003373424				'FL'	0.99999833	1.61201E-06				'FL'	1	1.29893E-11				'FL'
PREDICTED	'FL'	0.99856263	0.001437357				'FL'	0.99999499	4.9621E-06										'FL'	0.99999785	2.13079E-06				'FL'	0.99999952	4.4155E-07				'FL'	0.95612419	0.043875806				'FL'	1	1.84605E-08				'FL'	1	1.73494E-11				'FL'
PREDICTED	'FL'	0.99999928	6.67671E-07				'FL'	0.99998856	1.13849E-05										'FL'	1	2.93406E-09				'FL'	0.99999654	3.42973E-06				'FL'	0.9998771	0.000122916				'FL'	1	2.46173E-10				'FL'	1	1.03726E-08				'FL'
PREDICTED	'FL'	0.99999988	1.16931E-07				'FL'	0.99997139	2.85553E-05										'FL'	0.99995887	4.11757E-05				'FL'	1	2.91447E-08				'FL'	0.99998736	1.26241E-05				'FL'	1	9.82539E-11				'FL'	0.99999988	6.66561E-08				'FL'
PREDICTED	'FL'	0.99991703	8.29458E-05				'FL'	0.99999595	4.09564E-06										'FL'	0.99999976	1.9152E-07				'FL'	0.99999976	2.35481E-07				'FL'	0.99999988	6.53035E-08				'FL'	1	1.07018E-09				'FL'	1	2.14656E-11				'FL'
PREDICTED	'FL'	0.96609706	0.03390291				'FL'	0.9999963	3.6423E-06										'FL'	0.9999969	3.07773E-06				'FL'	0.99999976	2.64268E-07				'FL'	0.99999988	8.61139E-08				'FL'	1	2.37109E-11				'FL'	1	1.87299E-11				'FL'
PREDICTED	'FL'	0.99585778	0.004142166				'FL'	0.99999762	2.39481E-06										'FL'	0.99999809	1.85715E-06				'FL'	0.99999976	2.78976E-07				'FL'	0.9999789	2.10496E-05				'FL'	1	1.20261E-10				'FL'	1	1.9725E-12				'FL'
PREDICTED	'FL'	0.99988854	0.000111409				'FL'	1	1.6794E-08										'FL'	1	6.04318E-09				'FL'	1	1.18475E-08				'FL'	0.99998069	1.93036E-05				'FL'	1	1.41408E-12				'FL'	1	5.18869E-11				'FL'
PREDICTED	'FL'	0.99995196	4.80932E-05				'FL'	0.99981087	0.000189173										'FL'	0.99999952	4.51586E-07				'FL'	1	5.30434E-08				'FL'	0.99999928	7.10442E-07				'FL'	1	7.88702E-11				'FL'	1	4.13103E-11				'FL'
PREDICTED	'FL'	0.99985945	0.000140566				'FL'	0.99987411	0.000125837										'FL'	1	3.20927E-08				'FL'	1	9.47114E-10				'FL'	0.99999285	7.13853E-06				'FL'	1	2.48461E-11				'FL'	1	1.18843E-11				'FL'
PREDICTED	'FL'	0.99999893	1.10065E-06				'FL'	0.99999797	2.06319E-06										'FL'	1	7.67028E-09				'FL'	1	3.87591E-09				'FL'	0.99996436	3.56168E-05				'FL'	1	2.65345E-12				'FL'	1	1.20065E-12				'FL'
PREDICTED	'FL'	0.99999893	1.10705E-06				'FL'	0.99999845	1.50104E-06										'FL'	1	8.12535E-09				'FL'	1	1.73122E-08				'FL'	0.99991572	8.42965E-05				'FL'	1	5.12851E-11				'FL'	1	7.66138E-12				'FL'
PREDICTED	'FL'	0.99890351	0.001096531				'FL'	0.99999559	4.45077E-06										'FL'	1	1.19695E-14				'FL'	0.99999917	7.87242E-07				'FL'	0.99995029	4.97062E-05				'FL'	1	2.62763E-08				'FL'	1	4.59628E-11				'FL'
PREDICTED	'FL'	0.99994707	5.29569E-05				'FL'	0.99996483	3.51201E-05										'FL'	1	2.88562E-13				'FL'	0.99999988	8.2544E-08				'FL'	0.98656541	0.013434535				'FL'	1	1.11248E-08				'FL'	1	2.97635E-13				'FL'
PREDICTED	'FL'	0.99997675	2.32973E-05				'FL'	1	1.2191E-08										'FL'	1	1.0787E-10				'FL'	0.99999988	6.34687E-08				'FL'	0.99944609	0.000553945				'FL'	0.99999869	1.25268E-06				'FL'	0.99999988	1.31945E-07				'FL'
PREDICTED	'FL'	0.99998343	1.65197E-05				'FL'	1	5.21482E-08										'FL'	1	2.26162E-09				'FL'	0.99999988	6.3617E-08				'FL'	0.9739731	0.026026871				'FL'	0.99999297	7.05755E-06				'FL'	1	6.57178E-10				'FL'
PREDICTED	'FL'	0.69859296	0.30140704				'FL'	0.99999452	5.44646E-06										'FL'	1	4.67415E-12				'FL'	0.99999893	1.11924E-06				'FL'	0.9992249	0.00077504				'FL'	1	8.00846E-09				'FL'	1	3.06381E-15				'FL'
PREDICTED	'FL'	0.77449435	0.22550562				'FL'	0.99999988	1.43518E-07										'FL'	1	2.66809E-12				'FL'	1	1.69243E-08				'FL'	0.81689888	0.18310109				'FL'	1	2.56198E-09				'FL'	1	1.69997E-12				'FL'
PREDICTED	'FL'	0.87142897	0.12857099				'FL'	0.99999809	1.94662E-06										'FL'	1	1.2872E-11				'FL'	0.99999964	4.11211E-07				'FL'	0.99998021	1.98372E-05				'FL'	1	3.82745E-11				'FL'	1	4.60204E-13				'FL'
PREDICTED	'FL'	0.77424371	0.22575624				'FL'	0.99999738	2.62735E-06										'FL'	1	6.46897E-13				'FL'	1	2.99203E-08				'FL'	0.96698058	0.033019371				'FL'	1	2.3166E-09				'FL'	1	6.89641E-13				'FL'
PREDICTED	'REACTIVE'	0.13480467	0.86519533				'FL'	1	2.78246E-08										'FL'	1	5.61908E-14				'FL'	1	2.3914E-08				'REACTIVE'	0.048550874	0.9514491				'FL'	0.99999976	2.0357E-07				'FL'	1	1.29132E-14				'FL'
PREDICTED	'REACTIVE'	0.32745299	0.67254704				'FL'	0.99999917	8.20426E-07										'FL'	1	3.47571E-15				'FL'	0.99999535	4.66578E-06				'FL'	0.99739563	0.002604389				'FL'	1	1.28887E-09				'FL'	1	7.60357E-10				'FL'
PREDICTED	'REACTIVE'	0.10799085	0.89200914				'FL'	1	1.85496E-08										'FL'	1	2.22879E-13				'FL'	0.99999988	1.65172E-07				'FL'	0.99995029	4.96905E-05				'FL'	0.99999976	1.90565E-07				'FL'	1	7.91753E-10				'FL'
PREDICTED	'REACTIVE'	0.40054348	0.59945655				'FL'	0.99999928	7.14506E-07										'FL'	1	2.85452E-16				'FL'	1	2.98995E-09				'FL'	0.99998128	1.8764E-05				'FL'	1	2.0577E-09				'FL'	0.99999964	2.98857E-07				'FL'
PREDICTED	'REACTIVE'	0.49332693	0.50667304				'FL'	0.99999988	1.6345E-07										'FL'	1	9.8504E-11				'FL'	0.99999368	6.31438E-06				'FL'	0.998869	0.001130977				'FL'	1	4.62676E-09				'FL'	1	1.54042E-09				'FL'
PREDICTED	'FL'	0.73396695	0.26603302				'FL'	0.99999952	5.30137E-07										'FL'	0.9999994	6.50304E-07				'FL'	0.99999988	7.62553E-08				'FL'	0.95389205	0.046107918				'FL'	0.9999994	5.47135E-07				'FL'	1	1.41514E-08				'FL'
PREDICTED	'REACTIVE'	0.012375453	0.98762453				'FL'	0.99999845	1.51733E-06										'FL'	1	5.04663E-10				'FL'	0.99999809	1.88771E-06				'REACTIVE'	0.33509639	0.66490352				'FL'	0.99999321	6.7457E-06				'FL'	1	1.45736E-08				'FL'
PREDICTED	'REACTIVE'	0.003948928	0.99605113				'FL'	0.99999762	2.40336E-06										'FL'	1	4.08596E-08				'FL'	1	8.17189E-09				'FL'	0.99971896	0.000281001				'FL'	0.9997949	0.000205081				'FL'	1	2.16746E-11				'FL'
PREDICTED	'REACTIVE'	0.019218519	0.98078144				'FL'	0.99994802	5.20303E-05										'FL'	1	4.16391E-13				'FL'	1	7.96251E-09				'FL'	0.99998283	1.71752E-05				'FL'	0.99984169	0.000158237				'FL'	1	4.45103E-12				'FL'
PREDICTED	'FL'	0.67092621	0.32907379				'FL'	0.99995112	4.88211E-05										'FL'	1	3.73317E-12				'FL'	0.99966979	0.000330218				'FL'	0.99817085	0.001829145				'FL'	0.9997403	0.000259672				'FL'	1	1.20849E-08				'FL'
PREDICTED	'FL'	0.97345155	0.026548473				'FL'	0.9999913	8.65677E-06										'FL'	0.99999917	8.12069E-07				'FL'	1	5.14073E-08				'FL'	0.99995708	4.28656E-05				'FL'	0.99967968	0.000320308				'FL'	1	1.52236E-11				'FL'
PREDICTED	'REACTIVE'	0.10636549	0.8936345				'FL'	0.99999928	6.92611E-07										'FL'	1	9.93873E-10				'FL'	1	3.96208E-08				'FL'	0.99997652	2.34581E-05				'FL'	0.99999988	6.18786E-08				'FL'	1	1.34789E-10				'FL'
PREDICTED	'FL'	0.66148585	0.33851418				'FL'	0.99998999	1.00521E-05										'FL'	0.99998963	1.04271E-05				'FL'	1	2.41276E-08				'FL'	0.99991727	8.26963E-05				'FL'	0.99943632	0.000563677				'FL'	1	3.70716E-12				'FL'
PREDICTED	'FL'	0.70999712	0.29000291				'FL'	0.99999869	1.34548E-06										'FL'	0.99999857	1.47932E-06				'FL'	0.99998271	1.73143E-05				'FL'	0.99998415	1.58301E-05				'FL'	0.9999994	5.51726E-07				'FL'	1	1.75873E-09				'FL'
PREDICTED	'REACTIVE'	0.4019087	0.59809136				'FL'	0.99999988	1.57406E-07										'FL'	1	1.79287E-08				'FL'	0.99999106	8.95902E-06				'FL'	0.99999952	4.55233E-07				'FL'	0.99999988	8.28492E-08				'FL'	1	6.99914E-12				'FL'
PREDICTED	'FL'	0.91156584	0.088434182				'FL'	0.99999726	2.73204E-06										'FL'	1	2.57585E-09				'FL'	0.99999666	3.31595E-06				'FL'	0.99995697	4.30854E-05				'FL'	0.99999571	4.31774E-06				'FL'	1	8.69249E-10				'FL'
PREDICTED	'FL'	0.71938974	0.28061023				'FL'	0.99999011	9.9049E-06										'FL'	1	7.50165E-11				'FL'	0.99999976	2.90686E-07				'FL'	0.99995172	4.82904E-05				'FL'	0.99999702	2.93191E-06				'FL'	1	1.41369E-13				'FL'
PREDICTED	'REACTIVE'	0.091442533	0.90855742				'FL'	0.99999976	2.55861E-07										'FL'	0.99999094	9.02534E-06				'FL'	1	1.95202E-08				'FL'	0.9999994	6.09526E-07				'REACTIVE'	0.090346731	0.90965331				'FL'	1	8.1907E-11				'FL'
PREDICTED	'REACTIVE'	0.1192913	0.88070875				'FL'	0.99999988	1.32356E-07										'FL'	1	4.62552E-08				'FL'	1	3.81877E-08				'FL'	0.99738783	0.002612141				'FL'	0.99999583	4.11535E-06				'FL'	1	2.73658E-08				'FL'
PREDICTED	'FL'	0.99788231	0.002117706				'FL'	1	6.83246E-09										'FL'	0.99999964	3.30914E-07				'FL'	1	4.9218E-08				'FL'	0.93598258	0.064017482				'FL'	1	5.97647E-09				'FL'	1	2.21165E-09				'FL'
PREDICTED	'FL'	0.97571826	0.024281735				'FL'	0.99999869	1.34002E-06										'FL'	0.99999988	1.24138E-07				'FL'	0.99999976	2.58496E-07				'FL'	0.99990916	9.08509E-05				'FL'	0.99999452	5.50354E-06				'FL'	1	8.73843E-10				'FL'
PREDICTED	'FL'	0.99995494	4.50623E-05				'FL'	0.99999988	1.04596E-07										'FL'	1	4.89042E-10				'FL'	0.99999678	3.17802E-06				'FL'	0.99996889	3.11417E-05				'FL'	0.99999762	2.37962E-06				'FL'	1	5.57755E-12				'FL'
PREDICTED	'FL'	0.99814129	0.001858679				'FL'	0.99993122	6.87399E-05										'FL'	1	1.51905E-08				'FL'	0.99998569	1.42608E-05				'FL'	0.99597126	0.004028751				'FL'	1	7.20118E-11				'FL'	1	5.3941E-10				'FL'
PREDICTED	'FL'	0.98942858	0.010571427				'FL'	0.99994063	5.93164E-05										'FL'	1	1.65625E-10				'FL'	1	1.29977E-08				'FL'	0.99998426	1.57804E-05				'FL'	1	2.87795E-11				'FL'	1	1.62724E-10				'FL'
PREDICTED	'FL'	0.97950429	0.020495646				'FL'	0.99996269	3.72985E-05										'FL'	1	3.53046E-12				'FL'	0.9999944	5.64506E-06				'FL'	0.99684793	0.003152011				'FL'	1	1.70861E-08				'FL'	1	6.13372E-13				'FL'
PREDICTED	'FL'	0.92359602	0.076403983				'FL'	0.99986362	0.000136311										'FL'	1	3.32827E-09				'FL'	1	1.32672E-08				'FL'	0.50116271	0.49883729				'FL'	1	7.74115E-09				'FL'	1	4.04763E-11				'FL'
PREDICTED	'FL'	0.99468094	0.005319002				'FL'	0.99999785	2.10256E-06										'FL'	0.99999976	2.24199E-07				'FL'	0.99999976	2.61107E-07				'FL'	0.99519217	0.004807898				'FL'	1	4.88811E-12				'FL'	1	8.26811E-10				'FL'
PREDICTED	'FL'	0.79550785	0.20449215				'FL'	0.99999797	1.96877E-06										'FL'	1	3.89337E-10				'FL'	1	1.19527E-09				'FL'	0.9999907	9.27766E-06				'FL'	1	4.79308E-08				'FL'	1	9.33211E-11				'FL'
PREDICTED	'FL'	0.99912268	0.000877284				'FL'	0.99997926	2.07494E-05										'FL'	1	8.54173E-13				'FL'	0.99920964	0.00079035				'FL'	0.64448136	0.35551864				'FL'	0.99999964	3.70804E-07				'FL'	1	6.59048E-10				'FL'
PREDICTED	'FL'	0.99927396	0.000726079				'FL'	0.99776089	0.002239096										'FL'	1	6.26904E-11				'FL'	0.99998319	1.68479E-05				'FL'	0.99389464	0.006105346				'FL'	1	2.80219E-09				'FL'	1	2.67786E-09				'FL'
PREDICTED	'FL'	0.99999785	2.20442E-06				'FL'	0.99999809	1.95945E-06										'FL'	1	1.17232E-11				'FL'	0.99999952	4.99126E-07				'FL'	0.88564777	0.1143522				'FL'	1	2.35355E-15				'FL'	1	5.27153E-11				'FL'
PREDICTED	'FL'	0.99998713	1.28808E-05				'FL'	0.99999535	4.62882E-06										'FL'	1	8.7476E-11				'FL'	0.99997842	2.15737E-05				'FL'	0.99999177	8.26761E-06				'FL'	1	3.77788E-14				'FL'	1	5.24119E-13				'FL'
PREDICTED	'FL'	1	4.64164E-08				'FL'	0.99835253	0.001647513										'FL'	0.99999988	1.7583E-07				'FL'	0.99999523	4.72747E-06				'FL'	0.99997246	2.75226E-05				'FL'	1	1.49513E-12				'FL'	1	2.75155E-12				'FL'
PREDICTED	'FL'	0.99876142	0.001238633				'FL'	0.99999714	2.8063E-06										'FL'	1	2.97835E-09				'FL'	1	2.86078E-08				'FL'	0.99999368	6.34191E-06				'FL'	1	1.10297E-09				'FL'	1	7.50933E-09				'FL'
PREDICTED	'FL'	0.99999988	6.91546E-08				'FL'	0.99996233	3.76978E-05										'FL'	0.99998558	1.44156E-05				'FL'	0.99999726	2.77976E-06				'FL'	0.99989724	0.00010277				'FL'	1	1.85986E-13				'FL'	1	1.37709E-11				'FL'
PREDICTED	'FL'	0.99993086	6.91032E-05				'FL'	0.9999752	2.48106E-05										'FL'	0.99999952	4.259E-07				'FL'	0.99999499	5.01561E-06				'FL'	0.99994743	5.25373E-05				'FL'	1	3.12806E-10				'FL'	1	2.35423E-09				'FL'
PREDICTED	'FL'	0.99996424	3.57623E-05				'FL'	0.99999988	7.3973E-08										'FL'	1	5.61629E-08				'FL'	0.99996042	3.95686E-05				'FL'	0.99468106	0.005318965				'FL'	1	1.86616E-13				'FL'	1	2.76684E-10				'FL'
PREDICTED	'FL'	0.99999201	8.00743E-06				'FL'	0.99999964	3.11087E-07										'FL'	0.99999917	7.7618E-07				'FL'	1	1.80551E-08				'FL'	0.99675685	0.003243152				'FL'	1	1.38793E-11				'FL'	1	9.66916E-13				'FL'
PREDICTED	'FL'	0.99929118	0.00070874				'FL'	0.99999964	3.10292E-07										'FL'	0.99999917	8.87803E-07				'FL'	0.99999964	3.10828E-07				'FL'	0.99964774	0.000352306				'FL'	1	3.11441E-10				'FL'	1	9.05985E-09				'FL'
PREDICTED	'FL'	0.99998677	1.32453E-05				'FL'	0.99999988	9.54296E-08										'FL'	1	5.64884E-08				'FL'	1	9.5464E-09				'FL'	0.97988278	0.020117272				'FL'	1	9.21049E-10				'FL'	1	2.8537E-12				'FL'
PREDICTED	'FL'	0.99997091	2.9122E-05				'FL'	0.99999988	1.27649E-07										'FL'	1	4.44623E-08				'FL'	1	5.14518E-09				'FL'	0.99992478	7.52743E-05				'FL'	1	4.60694E-11				'FL'	1	6.30157E-11				'FL'
PREDICTED	'FL'	0.99999928	6.9443E-07				'FL'	1	4.74905E-08										'FL'	1	2.23649E-09				'FL'	0.99999988	6.15315E-08				'FL'	0.99995077	4.92331E-05				'FL'	1	3.13384E-10				'FL'	1	3.37327E-11				'FL'
PREDICTED	'FL'	0.99976569	0.000234354				'FL'	0.99999797	1.99241E-06										'FL'	0.99999964	3.22179E-07				'FL'	0.99999976	2.08026E-07				'FL'	0.99997926	2.06865E-05				'FL'	1	2.89771E-10				'FL'	1	4.33838E-13				'FL'
PREDICTED	'FL'	0.99999404	5.97906E-06				'FL'	1	3.95598E-09										'FL'	1	2.16322E-08				'FL'	0.99999917	8.10533E-07				'FL'	0.99984527	0.000154693				'FL'	1	3.31608E-08				'FL'	1	2.03668E-09				'FL'
PREDICTED	'FL'	0.99999988	1.5252E-07				'FL'	0.99999988	1.77927E-07										'FL'	1	5.25548E-14				'FL'	1	5.68661E-09				'FL'	0.99994814	5.18478E-05				'FL'	1	8.97461E-10				'FL'	1	8.53327E-10				'FL'
PREDICTED	'FL'	0.99997663	2.33435E-05				'FL'	1	4.39129E-08										'FL'	1	6.31767E-10				'FL'	0.99998903	1.09701E-05				'FL'	0.99966872	0.000331258				'FL'	1	1.2381E-08				'FL'	1	6.5493E-12				'FL'
PREDICTED	'FL'	0.99999046	9.52889E-06				'FL'	1	3.10101E-08										'FL'	1	1.12162E-12				'FL'	1	5.25791E-09				'FL'	0.99973983	0.000260149				'FL'	1	3.80644E-10				'FL'	1	2.89512E-10				'FL'
PREDICTED	'REACTIVE'	0.11292411	0.88707584				'FL'	1	2.0846E-08										'FL'	1	1.13263E-11				'FL'	0.99999988	1.1464E-07				'FL'	0.99856877	0.001431195				'FL'	1	3.89728E-12				'FL'	1	1.12036E-09				'FL'
PREDICTED	'FL'	0.91312337	0.086876586				'FL'	0.99999928	7.17212E-07										'FL'	1	3.37709E-12				'FL'	0.99997818	2.1874E-05				'FL'	0.99994767	5.22975E-05				'FL'	1	3.54674E-09				'FL'	1	1.18436E-09				'FL'
PREDICTED	'REACTIVE'	0.44094285	0.55905718				'FL'	0.99999976	1.81719E-07										'FL'	1	4.15751E-12				'FL'	0.99999917	7.7668E-07				'FL'	0.99994445	5.56018E-05				'FL'	1	8.4004E-10				'FL'	0.99999964	3.2897E-07				'FL'
PREDICTED	'REACTIVE'	0.43960598	0.56039405				'FL'	0.9999994	6.10504E-07										'FL'	1	3.98027E-11				'FL'	1	4.91799E-08				'FL'	0.99382073	0.006179306				'FL'	0.99999905	1.00455E-06				'FL'	1	8.1928E-09				'FL'
PREDICTED	'REACTIVE'	0.11090547	0.88909453				'FL'	1	6.8485E-09										'FL'	1	3.83239E-11				'FL'	1	7.44155E-10				'FL'	0.99688691	0.003113041				'FL'	1	6.97313E-09				'FL'	1	2.38606E-10				'FL'
PREDICTED	'FL'	0.94005239	0.059947699				'FL'	0.99999952	5.00051E-07										'FL'	1	2.06929E-10				'FL'	1	4.35892E-08				'FL'	0.99957818	0.000421859				'FL'	1	3.96569E-10				'FL'	1	1.00282E-10				'FL'
PREDICTED	'FL'	0.98337007	0.01662988				'FL'	0.99999988	1.46315E-07										'FL'	1	9.84705E-09				'FL'	0.99999988	1.28222E-07				'FL'	0.99999917	7.98955E-07				'FL'	1	2.79042E-09				'FL'	1	7.60794E-10				'FL'
PREDICTED	'FL'	0.99972421	0.000275826				'FL'	0.9998253	0.000174787										'FL'	1	3.07904E-08				'FL'	0.99999988	1.10138E-07				'FL'	0.99993515	6.48393E-05				'FL'	1	6.94333E-09				'FL'	1	2.96261E-14				'FL'
PREDICTED	'FL'	0.68905115	0.31094879				'FL'	0.99999976	2.43869E-07										'FL'	1	1.91532E-09				'FL'	1	1.2242E-08				'FL'	0.99954152	0.000458504				'FL'	1	6.03788E-10				'FL'	0.99999988	1.32057E-07				'FL'
PREDICTED	'REACTIVE'	0.005645305	0.99435472				'FL'	0.99996793	3.21175E-05										'FL'	1	1.08361E-09				'FL'	1	3.74822E-08				'FL'	0.9999938	6.1851E-06				'FL'	1	1.01125E-09				'FL'	1	1.02168E-11				'FL'
PREDICTED	'FL'	0.75468951	0.2453105				'FL'	0.99999928	7.3406E-07										'FL'	0.99999988	1.42457E-07				'FL'	0.99999356	6.49169E-06				'FL'	0.92234468	0.077655271				'FL'	0.99999249	7.47535E-06				'FL'	0.99984729	0.000152709				'FL'
PREDICTED	'REACTIVE'	0.27082995	0.72917002				'FL'	0.99999976	2.2155E-07										'FL'	1	3.9221E-11				'FL'	0.99999964	3.19719E-07				'FL'	0.99962711	0.000372921				'FL'	0.99978238	0.000217576				'FL'	1	4.78196E-14				'FL'
PREDICTED	'REACTIVE'	0.012617936	0.98738199				'FL'	0.99997354	2.64543E-05										'FL'	1	6.33011E-09				'FL'	1	1.12789E-08				'FL'	0.613581	0.38641897				'FL'	1	2.07717E-08				'FL'	1	4.74985E-11				'FL'
PREDICTED	'REACTIVE'	0.038615312	0.96138465				'FL'	0.99999905	9.38891E-07										'FL'	1	1.87124E-08				'FL'	1	1.62711E-11				'FL'	0.9560467	0.043953326				'FL'	1	4.43776E-10				'FL'	1	9.62061E-09				'FL'
PREDICTED	'FL'	0.89374125	0.10625874				'FL'	0.99948323	0.000516761										'FL'	0.9999994	5.84156E-07				'FL'	1	1.10669E-09				'FL'	0.88271105	0.11728891				'FL'	0.99998176	1.8249E-05				'FL'	1	1.13384E-12				'FL'
PREDICTED	'FL'	0.61709988	0.38290012				'FL'	0.99864191	0.001358131										'FL'	0.9999516	4.84238E-05				'FL'	0.99999535	4.6632E-06				'FL'	0.98074889	0.019251078				'FL'	0.99999988	1.44426E-07				'FL'	1	3.65545E-12				'FL'
PREDICTED	'FL'	0.65214115	0.34785885				'FL'	0.99998593	1.41048E-05										'FL'	0.99999976	2.50844E-07				'FL'	1	2.52367E-08				'FL'	0.99951279	0.00048716				'FL'	0.99924928	0.000750658				'FL'	1	1.30175E-10				'FL'
PREDICTED	'FL'	0.8083241	0.19167592				'FL'	0.99999332	6.73158E-06										'FL'	0.99999988	6.32574E-08				'FL'	1	1.34725E-08				'FL'	0.99727005	0.002729946				'FL'	0.99999881	1.2322E-06				'FL'	1	1.57174E-09				'FL'
PREDICTED	'FL'	0.94576657	0.054233387				'FL'	0.99999976	2.57594E-07										'FL'	0.99999988	1.49923E-07				'FL'	0.99996483	3.51441E-05				'FL'	0.98359782	0.01640217				'FL'	0.99998152	1.84502E-05				'FL'	1	1.64545E-12				'FL'
PREDICTED	'FL'	0.99595404	0.004046017				'FL'	0.99999857	1.40541E-06										'FL'	0.99999988	9.83206E-08				'FL'	0.9999156	8.43655E-05				'FL'	0.95958251	0.040417463				'FL'	0.99986458	0.000135441				'FL'	1	2.23815E-12				'FL'
PREDICTED	'FL'	0.94850504	0.051494978				'FL'	1	4.48939E-08										'FL'	0.99999905	9.03094E-07				'FL'	1	1.89789E-08				'FL'	0.99870944	0.001290537				'FL'	0.99977142	0.000228633				'FL'	0.99999988	1.50502E-07				'FL'
PREDICTED	'REACTIVE'	0.068595111	0.93140489				'FL'	0.99999785	2.08688E-06										'FL'	0.99999976	2.16663E-07				'FL'	0.999982	1.79756E-05				'FL'	0.97339439	0.026605571				'FL'	0.99998915	1.0853E-05				'FL'	1	9.2438E-12				'FL'
PREDICTED	'REACTIVE'	0.42631653	0.57368344				'FL'	1	4.82207E-09										'FL'	1	2.81302E-11				'FL'	0.99999964	3.68853E-07				'FL'	0.9998759	0.000124096				'FL'	1	1.47063E-08				'FL'	1	2.42308E-09				'FL'
PREDICTED	'FL'	0.68473947	0.3152605				'FL'	1	1.6803E-08										'FL'	0.99999833	1.70713E-06				'FL'	0.99999797	2.05916E-06				'FL'	0.99948704	0.000512942				'FL'	0.99999917	7.82605E-07				'FL'	1	6.91038E-10				'FL'
PREDICTED	'FL'	0.99998522	1.48148E-05				'FL'	1	1.06413E-10										'FL'	0.99696785	0.003032209				'FL'	1	2.64758E-08				'FL'	0.9999572	4.28142E-05				'FL'	0.99999881	1.14421E-06				'FL'	1	2.6195E-11				'FL'
PREDICTED	'FL'	0.99581724	0.004182761				'FL'	1	2.82772E-08										'FL'	0.99996388	3.60658E-05				'FL'	1	5.5794E-08				'FL'	0.99998903	1.09175E-05				'FL'	0.99999988	8.1236E-08				'FL'	1	2.15912E-10				'FL'
PREDICTED	'REACTIVE'	0.099219829	0.90078014				'FL'	0.99999857	1.489E-06										'FL'	1	3.15142E-10				'FL'	1	1.94274E-10				'FL'	0.99999893	1.02946E-06				'FL'	0.99998796	1.20694E-05				'FL'	1	3.11368E-09				'FL'
PREDICTED	'FL'	0.79400492	0.20599502				'FL'	1	2.76823E-10										'FL'	0.99999082	9.18884E-06				'FL'	0.99999905	9.24234E-07				'FL'	1	7.51191E-09				'FL'	1	5.41803E-10				'FL'	1	8.93634E-11				'FL'
PREDICTED	'REACTIVE'	0.2907013	0.70929867				'FL'	0.99999988	1.00459E-07										'FL'	0.99999893	1.12972E-06				'FL'	1	1.9405E-08				'FL'	0.99999869	1.2535E-06				'FL'	1	3.07312E-08				'FL'	1	5.64694E-13				'FL'
PREDICTED	'FL'	0.9959293	0.004070717				'FL'	1	5.49617E-08										'FL'	1	1.84483E-09				'FL'	0.99999976	2.51001E-07				'FL'	0.99999988	1.11075E-07				'FL'	1	1.24057E-11				'FL'	1	4.63746E-11				'FL'
PREDICTED	'FL'	0.9963786	0.003621396				'FL'	0.99999988	1.46454E-07										'FL'	1	1.53674E-09				'FL'	0.99999881	1.16208E-06				'FL'	0.99974686	0.000253126				'FL'	1	5.66104E-08				'FL'	1	8.76978E-13				'FL'
PREDICTED	'FL'	0.99997509	2.49192E-05				'FL'	0.99999475	5.2217E-06										'FL'	1	3.97397E-08				'FL'	0.99999964	3.22389E-07				'FL'	0.99997103	2.89673E-05				'FL'	1	2.03349E-10				'FL'	1	1.00019E-11				'FL'
PREDICTED	'FL'	0.99999571	4.34049E-06				'FL'	0.9999882	1.17667E-05										'FL'	0.99999821	1.76584E-06				'FL'	0.99999762	2.39443E-06				'FL'	0.99461478	0.005385255				'FL'	1	2.22001E-10				'FL'	0.99999917	8.69785E-07				'FL'
PREDICTED	'FL'	0.99999607	3.92769E-06				'FL'	0.99999976	1.97919E-07										'FL'	0.99999917	8.37233E-07				'FL'	0.99999988	7.71E-08				'FL'	0.99999928	6.6997E-07				'FL'	1	1.10051E-09				'FL'	1	1.76145E-11				'FL'
PREDICTED	'FL'	0.99898726	0.001012702				'FL'	0.99999809	1.88771E-06										'FL'	0.99278086	0.00721916				'FL'	1	1.92072E-08				'FL'	0.69133705	0.30866292				'FL'	1	1.34982E-12				'FL'	1	1.33734E-11				'FL'
PREDICTED	'FL'	0.99996936	3.06028E-05				'FL'	0.99999988	9.03089E-08										'FL'	0.99991417	8.58304E-05				'FL'	1	8.46224E-09				'FL'	0.99994612	5.39089E-05				'FL'	1	7.93213E-11				'FL'	1	7.31562E-09				'FL'
PREDICTED	'FL'	1	1.91985E-08				'FL'	0.99999869	1.25554E-06										'FL'	0.99998522	1.47968E-05				'FL'	0.99999857	1.38861E-06				'FL'	0.99968278	0.000317188				'FL'	1	5.22499E-13				'FL'	1	6.02777E-11				'FL'
PREDICTED	'FL'	0.99999857	1.40929E-06				'FL'	0.99996245	3.75033E-05										'FL'	0.99999046	9.58864E-06				'FL'	1	3.17622E-08				'FL'	0.99187487	0.008125202				'FL'	1	3.11799E-11				'FL'	1	2.08329E-14				'FL'
PREDICTED	'FL'	0.99694592	0.003054042				'FL'	0.99999917	7.94968E-07										'FL'	0.99999452	5.45226E-06				'FL'	1	2.26641E-08				'FL'	0.99999905	8.97417E-07				'FL'	1	2.7607E-10				'FL'	1	3.62924E-11				'FL'
PREDICTED	'FL'	0.99957412	0.000425815				'FL'	0.99999928	6.57805E-07										'FL'	0.99999964	3.09683E-07				'FL'	1	2.71111E-08				'FL'	0.64769566	0.35230431				'FL'	1	1.50538E-09				'FL'	1	1.22157E-10				'FL'
PREDICTED	'FL'	1	8.80647E-09				'FL'	0.9999994	6.16424E-07										'FL'	1	1.32954E-09				'FL'	0.99999988	1.48795E-07				'FL'	0.97059131	0.029408727				'FL'	1	9.26604E-12				'FL'	1	1.84475E-11				'FL'
PREDICTED	'FL'	1	9.06919E-09				'FL'	0.99999857	1.42492E-06										'FL'	1	7.24034E-09				'FL'	0.99999893	1.03724E-06				'FL'	0.99220324	0.00779675				'FL'	0.99999964	3.19496E-07				'FL'	1	5.52152E-12				'FL'
PREDICTED	'FL'	0.99997413	2.58406E-05				'FL'	0.99999917	8.51638E-07										'FL'	1	1.60125E-08				'FL'	0.99999988	6.15361E-08				'FL'	0.95637226	0.043627687				'FL'	1	2.21113E-09				'FL'	1	5.58838E-11				'FL'
PREDICTED	'FL'	0.99997556	2.44436E-05				'FL'	0.99999833	1.6684E-06										'FL'	0.99999952	5.33371E-07				'FL'	0.99945396	0.000545986				'FL'	0.99904007	0.00095991				'FL'	1	1.80766E-10				'FL'	0.99999928	7.24542E-07				'FL'
PREDICTED	'FL'	0.99998069	1.9332E-05				'FL'	0.99999559	4.36513E-06										'FL'	0.99998331	1.67155E-05				'FL'	0.99998152	1.85194E-05				'FL'	0.9668532	0.033146791				'FL'	1	5.75293E-10				'FL'	1	3.51944E-12				'FL'
PREDICTED	'FL'	0.99999702	3.02338E-06				'FL'	0.99997067	2.93066E-05										'FL'	1	4.88738E-10				'FL'	0.99999464	5.40047E-06				'FL'	0.98958987	0.010410107				'FL'	1	7.49717E-10				'FL'	1	5.85552E-08				'FL'
PREDICTED	'FL'	1	1.62045E-08				'FL'	1	1.78811E-08										'FL'	1	4.07782E-08				'FL'	1	3.11446E-08				'FL'	0.99464357	0.005356415				'FL'	1	4.64814E-09				'FL'	1	2.25454E-09				'FL'
PREDICTED	'FL'	1	1.04289E-08				'FL'	0.99996424	3.5728E-05										'FL'	0.9999845	1.55112E-05				'FL'	1	4.95057E-08				'FL'	0.96675658	0.033243384				'FL'	1	2.12121E-09				'FL'	1	3.91302E-10				'FL'
PREDICTED	'FL'	0.99999523	4.80086E-06				'FL'	1	9.4647E-09										'FL'	1	4.04083E-08				'FL'	0.99999952	4.46153E-07				'FL'	0.99738508	0.002614972				'FL'	1	2.12897E-11				'FL'	1	6.91217E-09				'FL'
PREDICTED	'FL'	0.99999845	1.53342E-06				'FL'	0.99999738	2.65971E-06										'FL'	0.99999511	4.9036E-06				'FL'	1	3.99131E-09				'FL'	0.75320464	0.24679537				'FL'	1	2.87178E-08				'FL'	1	1.96226E-10				'FL'
PREDICTED	'FL'	0.99995422	4.57771E-05				'FL'	0.99998164	1.83562E-05										'FL'	0.99945205	0.000547923				'FL'	0.99989223	0.000107719				'FL'	0.99934644	0.000653523				'FL'	1	4.22322E-14				'FL'	1	4.1779E-09				'FL'
PREDICTED	'FL'	0.99999392	6.07127E-06				'FL'	0.99999988	8.90013E-08										'FL'	1	5.03662E-09				'FL'	0.99985254	0.000147381				'FL'	0.98276627	0.017233722				'FL'	1	6.88847E-09				'FL'	1	4.84076E-11				'FL'
PREDICTED	'FL'	0.99999893	1.02796E-06				'FL'	0.99999869	1.35245E-06										'FL'	1	6.71095E-10				'FL'	0.99999988	7.17131E-08				'FL'	0.99998176	1.81851E-05				'FL'	1	7.26484E-09				'FL'	1	5.81976E-11				'FL'
PREDICTED	'FL'	0.99999893	1.08606E-06				'FL'	0.99999666	3.38069E-06										'FL'	0.99998212	1.79382E-05				'FL'	0.99999952	4.9491E-07				'FL'	0.99903971	0.000960224				'FL'	0.99999988	1.58505E-07				'FL'	1	2.38493E-12				'FL'
PREDICTED	'FL'	1	2.17007E-10				'FL'	0.9999994	5.44849E-07										'FL'	0.99999082	9.14276E-06				'FL'	0.99999988	1.12153E-07				'FL'	0.98615646	0.013843558				'FL'	1	4.78953E-10				'FL'	1	1.60884E-09				'FL'
PREDICTED	'FL'	0.99968421	0.000315756				'FL'	0.99997878	2.11856E-05										'FL'	0.99999988	1.40892E-07				'FL'	0.99999976	2.936E-07				'FL'	0.9998318	0.000168148				'FL'	0.99999988	9.58883E-08				'FL'	1	1.60749E-12				'FL'
PREDICTED	'FL'	0.99998677	1.32133E-05				'FL'	1	4.8903E-09										'FL'	0.99999797	1.96823E-06				'FL'	1	5.27918E-08				'FL'	0.99898905	0.001010923				'FL'	0.99999988	1.60425E-07				'FL'	0.9999994	6.24568E-07				'FL'
PREDICTED	'FL'	1	4.00379E-09				'FL'	0.99999285	7.1953E-06										'FL'	1	4.14201E-09				'FL'	0.99999702	2.97703E-06				'FL'	0.99990201	9.80216E-05				'FL'	0.9999994	6.47394E-07				'FL'	1	4.82983E-12				'FL'
PREDICTED	'FL'	0.99978238	0.000217593				'FL'	0.99999857	1.3911E-06										'FL'	1	8.83015E-10				'FL'	0.99999988	1.44378E-07				'FL'	0.99499112	0.00500892				'FL'	1	2.2547E-09				'FL'	1	9.08372E-12				'FL'
PREDICTED	'FL'	0.97813976	0.021860192				'FL'	0.9999994	6.12447E-07										'FL'	1	9.68626E-10				'FL'	0.99999976	1.8912E-07				'FL'	0.99995708	4.29453E-05				'FL'	0.99999726	2.68476E-06				'FL'	1	1.4793E-12				'FL'
PREDICTED	'FL'	0.99969792	0.000302128				'FL'	0.99999952	4.48014E-07										'FL'	0.99999678	3.22973E-06				'FL'	0.99999797	1.99827E-06				'FL'	0.99999821	1.84465E-06				'FL'	0.99999654	3.44697E-06				'FL'	1	9.17167E-12				'FL'
PREDICTED	'FL'	1	5.1821E-08				'FL'	0.99993372	6.62497E-05										'FL'	0.99951851	0.000481501				'FL'	1	5.24951E-08				'FL'	0.99999988	1.3543E-07				'FL'	0.99993515	6.47897E-05				'FL'	1	1.94509E-09				'FL'
PREDICTED	'FL'	1	8.65375E-09				'FL'	0.99999869	1.26425E-06										'FL'	0.99995303	4.69866E-05				'FL'	0.99999988	9.3676E-08				'FL'	0.98714298	0.012856967				'FL'	1	2.36014E-09				'FL'	1	4.013E-11				'FL'
PREDICTED	'FL'	0.99999475	5.24349E-06				'FL'	0.99999201	8.03261E-06										'FL'	1	4.51593E-12				'FL'	0.99999952	5.24133E-07				'FL'	0.9999944	5.55257E-06				'FL'	0.99928302	0.000717055				'FL'	1	2.35804E-08				'FL'
PREDICTED	'FL'	0.99732345	0.002676588				'FL'	1	1.54471E-10										'FL'	0.99797982	0.002020248				'FL'	0.99999881	1.22031E-06				'FL'	0.99951363	0.00048636				'FL'	0.99957544	0.00042462				'FL'	1	2.75793E-12				'FL'
PREDICTED	'FL'	1	1.78781E-08				'FL'	1	4.53579E-10										'FL'	1	2.08096E-13				'FL'	0.99999988	6.43998E-08				'FL'	0.99998093	1.9034E-05				'FL'	0.99872869	0.001271327				'FL'	1	4.40121E-11				'FL'
PREDICTED	'FL'	0.99999952	4.70583E-07				'FL'	1	1.22061E-09										'FL'	0.99999189	8.04739E-06				'FL'	0.99998689	1.31241E-05				'FL'	0.99979967	0.000200306				'FL'	0.99728274	0.00271729				'FL'	1	3.3929E-11				'FL'
PREDICTED	'FL'	1	3.34709E-10				'FL'	0.9999969	3.0514E-06										'FL'	1	1.42724E-08				'FL'	0.99999166	8.40015E-06				'FL'	0.99998939	1.06526E-05				'FL'	0.99999928	6.92159E-07				'FL'	1	2.74265E-10				'FL'
PREDICTED	'FL'	0.99995959	4.03897E-05				'FL'	0.99999988	8.28539E-08										'FL'	0.99999714	2.9138E-06				'FL'	1	3.02672E-09				'FL'	0.59357095	0.40642899				'FL'	1	4.49252E-08				'FL'	1	3.66835E-09				'FL'
PREDICTED	'FL'	0.99999928	6.71862E-07				'FL'	1	5.26226E-09										'FL'	1	2.83505E-12				'FL'	0.99999964	3.55697E-07				'FL'	0.99983931	0.000160685				'FL'	0.99997079	2.92065E-05				'FL'	1	3.35532E-11				'FL'
PREDICTED	'FL'	0.99999976	2.28634E-07				'FL'	1	5.45742E-08										'FL'	0.99997962	2.03327E-05				'FL'	1	1.14589E-09				'FL'	0.9995153	0.000484697				'FL'	0.99682814	0.00317186				'FL'	1	7.93026E-09				'FL'
PREDICTED	'FL'	0.99999869	1.34794E-06				'FL'	1	2.08276E-09										'FL'	1	2.45399E-08				'FL'	1	2.84335E-09				'FL'	0.99918216	0.000817799				'FL'	0.99967551	0.000324536				'FL'	1	5.82702E-12				'FL'
PREDICTED	'FL'	0.99979335	0.000206683				'FL'	0.99999964	3.63424E-07										'FL'	1	2.39013E-09				'FL'	0.99999988	9.28873E-08				'FL'	0.97545242	0.024547571				'FL'	1	5.83271E-08				'FL'	0.99999976	1.96626E-07				'FL'
PREDICTED	'FL'	1	6.13121E-09				'FL'	0.99998963	1.03888E-05										'FL'	1	3.81668E-10				'FL'	0.99999988	1.38135E-07				'FL'	0.71128184	0.28871822				'FL'	0.99999917	7.90279E-07				'FL'	1	7.44382E-11				'FL'
PREDICTED	'FL'	1	4.97418E-08				'FL'	1	4.80458E-08										'FL'	0.99999762	2.33953E-06				'FL'	0.99999964	4.12823E-07				'FL'	0.99860102	0.001399015				'FL'	0.99999964	4.1635E-07				'FL'	1	6.3449E-13				'FL'
PREDICTED	'FL'	0.99991977	8.02225E-05				'FL'	0.9999994	5.65025E-07										'FL'	1	1.22409E-08				'FL'	0.99999797	2.07066E-06				'FL'	0.9551537	0.044846311				'FL'	1	2.82144E-10				'FL'	1	1.59329E-12				'FL'
PREDICTED	'FL'	1	2.34112E-08				'FL'	0.99999917	8.56308E-07										'FL'	0.99416685	0.005833102				'FL'	0.99968839	0.000311689				'REACTIVE'	0.42085907	0.5791409				'FL'	1	2.26491E-09				'FL'	1	2.67652E-11				'FL'
PREDICTED	'FL'	1	1.84929E-09				'FL'	0.9999975	2.49892E-06										'FL'	1	8.77997E-13				'FL'	0.99991572	8.42755E-05				'FL'	0.9784323	0.021567717				'FL'	1	2.14224E-08				'FL'	1	3.41268E-11				'FL'
PREDICTED	'FL'	0.99999642	3.62043E-06				'FL'	0.99999988	6.05444E-08										'FL'	0.99999726	2.7974E-06				'FL'	0.99993718	6.27847E-05				'FL'	0.97876352	0.021236507				'FL'	0.99999988	1.70653E-07				'FL'	1	2.14683E-12				'FL'
PREDICTED	'FL'	0.99996912	3.08808E-05				'FL'	0.99999928	6.69347E-07										'FL'	1	9.89042E-12				'FL'	0.99999774	2.22098E-06				'FL'	0.76209038	0.23790959				'FL'	1	4.49436E-10				'FL'	0.99999988	1.02499E-07				'FL'
PREDICTED	'FL'	0.99999905	9.32025E-07				'FL'	0.99999654	3.41497E-06										'FL'	1	7.11226E-12				'FL'	0.99999976	2.3315E-07				'FL'	0.86062372	0.13937621				'FL'	1	1.51377E-13				'FL'	1	6.0417E-12				'FL'
PREDICTED	'FL'	0.99999988	7.77126E-08				'FL'	0.99999833	1.63094E-06										'FL'	1	6.07457E-09				'FL'	0.99999845	1.56794E-06				'FL'	0.784199	0.21580106				'FL'	1	5.36816E-11				'FL'	1	6.2015E-13				'FL'
PREDICTED	'FL'	1	2.27173E-09				'FL'	1	6.21151E-09										'FL'	1	2.58749E-08				'FL'	0.9999671	3.29364E-05				'REACTIVE'	0.18727119	0.81272882				'FL'	1	3.34959E-12				'FL'	1	3.21673E-14				'FL'
PREDICTED	'FL'	0.99996579	3.42659E-05				'FL'	0.99999988	1.55977E-07										'FL'	1	1.0579E-09				'FL'	0.9999119	8.80541E-05				'FL'	0.64070016	0.35929981				'FL'	1	1.99776E-11				'FL'	1	4.37577E-11				'FL'
PREDICTED	'FL'	0.99993932	6.07188E-05				'FL'	0.99999976	2.52332E-07										'FL'	0.99999976	2.82284E-07				'FL'	1	2.24013E-08				'FL'	0.62211359	0.37788641				'FL'	1	1.11831E-10				'FL'	1	2.86534E-12				'FL'
PREDICTED	'FL'	1	3.71791E-10				'FL'	1	4.64481E-08										'FL'	1	8.76341E-13				'FL'	0.99998915	1.09016E-05				'FL'	0.94985592	0.05014402				'FL'	1	1.51019E-09				'FL'	1	1.90587E-12				'FL'
PREDICTED	'FL'	1	4.89984E-08				'FL'	0.99999559	4.3664E-06										'FL'	1	7.29043E-09				'FL'	1	2.17542E-08				'REACTIVE'	0.043156262	0.95684373				'FL'	1	4.81589E-09				'FL'	1	1.98113E-10				'FL'
PREDICTED	'FL'	0.99994361	5.63733E-05				'FL'	0.99999964	3.94573E-07										'FL'	0.9999994	5.57377E-07				'FL'	0.99997807	2.18804E-05				'FL'	0.75116891	0.24883111				'FL'	1	6.48624E-09				'FL'	1	1.8735E-09				'FL'
PREDICTED	'FL'	0.99954116	0.000458896				'FL'	0.99999762	2.42722E-06										'FL'	1	7.6465E-09				'FL'	1	7.59825E-10				'FL'	0.9970066	0.002993381				'FL'	0.99999273	7.31198E-06				'FL'	1	2.25156E-12				'FL'
PREDICTED	'FL'	0.99998689	1.30746E-05				'FL'	0.99999988	1.13176E-07										'FL'	0.99999857	1.42911E-06				'FL'	0.99999988	8.6527E-08				'FL'	0.99933845	0.000661537				'FL'	1	6.7816E-10				'FL'	1	1.02097E-12				'FL'
PREDICTED	'FL'	0.99978667	0.000213377				'FL'	1	1.26321E-08										'FL'	1	3.27743E-11				'FL'	0.99999917	8.52445E-07				'FL'	0.99999928	6.75552E-07				'FL'	1	9.01522E-11				'FL'	1	1.96428E-12				'FL'
PREDICTED	'FL'	0.99840611	0.001593965				'FL'	0.99999905	9.74247E-07										'FL'	0.99999976	1.89133E-07				'FL'	1	5.22865E-08				'FL'	0.99949002	0.000509941				'FL'	1	6.64645E-09				'FL'	0.99999988	6.9641E-08				'FL'
PREDICTED	'FL'	0.95380902	0.046190981				'FL'	0.9999963	3.66709E-06										'FL'	0.99986434	0.000135665				'FL'	0.99999928	7.26127E-07				'FL'	0.99710661	0.002893351				'FL'	1	1.9917E-10				'FL'	1	5.72986E-11				'FL'
PREDICTED	'FL'	0.98675877	0.013241276				'FL'	0.99999845	1.54948E-06										'FL'	0.99999988	1.09826E-07				'FL'	1	7.28299E-10				'FL'	0.99998188	1.81523E-05				'FL'	1	1.40068E-10				'FL'	1	2.28272E-10				'FL'
PREDICTED	'FL'	0.9999963	3.65822E-06				'FL'	1	1.32696E-09										'FL'	1	2.57329E-08				'FL'	0.99999988	6.476E-08				'FL'	0.99814439	0.001855654				'FL'	1	4.1824E-10				'FL'	1	7.91894E-11				'FL'
PREDICTED	'FL'	0.99999523	4.75465E-06				'FL'	0.99999213	7.92501E-06										'FL'	0.99999893	1.03791E-06				'FL'	0.99999607	3.9312E-06				'FL'	0.99999976	2.41682E-07				'FL'	1	1.04193E-10				'FL'	1	7.58247E-12				'FL'
PREDICTED	'FL'	1	1.2106E-09				'FL'	0.99958819	0.000411793										'FL'	1	4.22253E-09				'FL'	0.99975628	0.000243764				'FL'	0.99997902	2.10295E-05				'FL'	1	2.88409E-10				'FL'	1	2.37237E-10				'FL'
PREDICTED	'FL'	0.99996018	3.98151E-05				'FL'	0.99998486	1.51414E-05										'FL'	1	1.06037E-09				'FL'	0.99999988	8.15666E-08				'FL'	0.99998784	1.22043E-05				'FL'	1	5.22224E-09				'FL'	1	6.43546E-10				'FL'
PREDICTED	'FL'	0.98945999	0.010539971				'FL'	0.99999976	2.78732E-07										'FL'	0.99999964	2.99754E-07				'FL'	0.99997151	2.84497E-05				'FL'	0.99991703	8.30027E-05				'FL'	1	4.60011E-09				'FL'	1	1.99339E-10				'FL'
PREDICTED	'FL'	0.99985683	0.000143146				'FL'	0.99999988	1.25146E-07										'FL'	1	3.75216E-10				'FL'	0.99999774	2.23225E-06				'FL'	1	6.71451E-10				'FL'	1	5.26974E-11				'FL'	1	1.86258E-09				'FL'
PREDICTED	'FL'	0.99992001	8.0001E-05				'FL'	0.99999928	7.02379E-07										'FL'	0.99999964	3.15251E-07				'FL'	0.99999988	1.22153E-07				'FL'	0.99761814	0.002381809				'FL'	0.99999988	1.53905E-07				'FL'	1	8.61514E-11				'FL'
PREDICTED	'FL'	0.99966872	0.000331318				'FL'	0.99998963	1.03651E-05										'FL'	0.99999642	3.5327E-06				'FL'	0.99999857	1.40948E-06				'FL'	0.99972957	0.000270355				'FL'	0.99999976	2.25861E-07				'FL'	1	1.34227E-09				'FL'
PREDICTED	'FL'	0.98075289	0.019247053				'FL'	0.99999976	2.04469E-07										'FL'	0.99999964	4.01011E-07				'FL'	0.99997079	2.91619E-05				'FL'	0.99811566	0.001884346				'FL'	0.9974485	0.002551482				'FL'	1	6.00209E-09				'FL'
PREDICTED	'FL'	0.99999917	8.76476E-07				'FL'	0.9999907	9.34772E-06										'FL'	1	1.2524E-08				'FL'	1	1.26792E-10				'FL'	0.99675351	0.003246425				'FL'	0.99999988	1.15494E-07				'FL'	1	4.57726E-09				'FL'
PREDICTED	'FL'	0.99171889	0.00828112				'FL'	0.99999988	1.15316E-07										'FL'	0.99965322	0.000346744				'FL'	1	3.76384E-12				'FL'	0.99956697	0.000433043				'FL'	1	4.92305E-10				'FL'	1	3.11458E-11				'FL'
PREDICTED	'FL'	0.9999783	2.16755E-05				'FL'	1	1.14264E-09										'FL'	0.99999988	1.23122E-07				'FL'	1	5.15288E-11				'FL'	0.8456443	0.15435573				'FL'	0.99999988	8.24834E-08				'FL'	1	9.92948E-13				'FL'
PREDICTED	'FL'	0.99992347	7.64727E-05				'FL'	0.99999988	1.29947E-07										'FL'	0.99999607	3.93074E-06				'FL'	1	3.31947E-09				'FL'	0.92273146	0.077268563				'FL'	0.99999928	7.31302E-07				'FL'	1	7.97516E-09				'FL'
PREDICTED	'FL'	0.99991488	8.50828E-05				'FL'	1	1.19287E-08										'FL'	0.99854481	0.001455246				'FL'	1	7.08008E-10				'FL'	0.85042089	0.14957905				'FL'	0.99999917	8.00414E-07				'FL'	1	7.47053E-11				'FL'
PREDICTED	'FL'	0.99995828	4.17008E-05				'FL'	0.99999988	8.12904E-08										'FL'	0.9999969	3.07631E-06				'FL'	1	7.64159E-10				'FL'	0.98994398	0.010056047				'FL'	0.99965441	0.000345607				'FL'	0.99999976	2.34024E-07				'FL'
PREDICTED	'FL'	0.99999928	7.56295E-07				'FL'	1	9.32614E-11										'FL'	0.99999988	1.26132E-07				'FL'	1	1.42965E-10				'REACTIVE'	0.10306887	0.89693117				'FL'	0.99999976	1.93746E-07				'FL'	1	5.51269E-09				'FL'
PREDICTED	'FL'	0.99999917	8.6469E-07				'FL'	1	1.41465E-08										'FL'	1	1.08245E-08				'FL'	0.99999988	1.59971E-07				'FL'	0.99952698	0.000473035				'FL'	1	1.94534E-08				'FL'	1	1.60765E-10				'FL'
PREDICTED	'FL'	1	1.06722E-09				'FL'	1	9.90516E-09										'FL'	1	7.66492E-10				'FL'	1	3.95251E-09				'REACTIVE'	0.45192593	0.54807401				'FL'	0.9997341	0.00026594				'FL'	1	3.05661E-08				'FL'
PREDICTED	'FL'	0.99996161	3.84292E-05				'FL'	1	5.71652E-09										'FL'	0.9999944	5.55945E-06				'FL'	0.99999297	7.02708E-06				'REACTIVE'	0.08418607	0.91581392				'FL'	0.99895072	0.001049257				'FL'	1	1.43868E-12				'FL'
PREDICTED	'FL'	0.9999994	6.49489E-07				'FL'	0.99999821	1.80159E-06										'FL'	0.99999774	2.22455E-06				'FL'	0.99999988	1.5535E-07				'REACTIVE'	0.20773818	0.79226184				'FL'	0.99999595	4.02618E-06				'FL'	1	3.70098E-09				'FL'
PREDICTED	'FL'	0.99721307	0.002786996				'FL'	1	1.37138E-08										'FL'	0.99999821	1.81877E-06				'FL'	0.99999368	6.27733E-06				'FL'	0.99768293	0.002317032				'FL'	0.99985945	0.000140502				'FL'	1	5.55938E-10				'FL'
PREDICTED	'FL'	0.99107015	0.008929849				'FL'	1	3.48291E-08										'FL'	0.99999905	9.03301E-07				'FL'	1	1.92364E-08				'FL'	0.99484384	0.00515609				'FL'	1	1.2291E-08				'FL'	1	4.85323E-11				'FL'
PREDICTED	'FL'	0.99999905	9.9286E-07				'FL'	1	3.05202E-08										'FL'	0.99999952	4.33222E-07				'FL'	1	9.07043E-10				'REACTIVE'	0.46458596	0.5354141				'FL'	0.99999988	6.77442E-08				'FL'	1	8.20636E-09				'FL'
PREDICTED	'FL'	0.99835879	0.001641231				'FL'	0.9999994	5.45141E-07										'FL'	0.99999964	3.2198E-07				'FL'	1	1.96097E-08				'REACTIVE'	0.40280923	0.5971908				'FL'	0.99999988	1.75282E-07				'FL'	1	1.00032E-08				'FL'
PREDICTED	'FL'	0.99942017	0.000579885				'FL'	0.99999988	1.46977E-07										'FL'	0.99997032	2.96316E-05				'FL'	0.99989033	0.00010962				'FL'	0.97038853	0.029611425				'FL'	0.99996114	3.88742E-05				'FL'	1	4.8333E-10				'FL'
PREDICTED	'FL'	0.99998748	1.25027E-05				'FL'	0.99998653	1.34949E-05										'FL'	0.99999857	1.45412E-06				'FL'	0.99424851	0.005751525				'REACTIVE'	0.04461934	0.95538062				'FL'	1	7.65915E-10				'FL'	1	4.82693E-10				'FL'
PREDICTED	'FL'	0.99999452	5.45149E-06				'FL'	0.99999952	5.28667E-07										'FL'	0.99993861	6.14004E-05				'FL'	0.90441626	0.095583737				'FL'	0.9489994	0.051000554				'FL'	1	2.80527E-10				'FL'	1	1.4527E-12				'FL'
PREDICTED	'FL'	0.99999833	1.63007E-06				'FL'	1	1.02922E-08										'FL'	0.99999821	1.79238E-06				'FL'	0.99980348	0.000196506				'REACTIVE'	0.44131705	0.55868298				'FL'	0.99999857	1.43882E-06				'FL'	1	3.36548E-12				'FL'
PREDICTED	'FL'	0.99623942	0.003760523				'FL'	1	7.89804E-10										'FL'	0.99999964	3.30935E-07				'FL'	0.99995673	4.32421E-05				'REACTIVE'	0.30394852	0.69605148				'FL'	1	2.67433E-08				'FL'	1	2.39061E-13				'FL'
PREDICTED	'FL'	0.9997347	0.000265289				'FL'	1	7.19479E-09										'FL'	0.99992955	7.04683E-05				'FL'	0.99999964	3.25778E-07				'FL'	0.98260039	0.017399617				'FL'	0.99999833	1.69563E-06				'FL'	1	9.18421E-19				'FL'
PREDICTED	'FL'	0.99534988	0.004650093				'FL'	1	1.70998E-08										'FL'	0.99999893	1.08312E-06				'FL'	1	1.08681E-08				'FL'	0.95819914	0.041800879				'FL'	0.99999976	2.14249E-07				'FL'	1	1.99615E-13				'FL'
PREDICTED	'FL'	0.7842927	0.21570726				'FL'	0.99999845	1.49543E-06										'FL'	0.99999988	8.63781E-08				'FL'	1	5.12243E-09				'FL'	0.9998455	0.000154462				'FL'	1	4.25368E-09				'FL'	0.9999994	5.88632E-07				'FL'
PREDICTED	'FL'	0.99988651	0.00011348				'FL'	0.99991786	8.2179E-05										'FL'	1	6.64584E-11				'FL'	0.99999833	1.66384E-06				'FL'	0.99576133	0.004238719				'FL'	1	6.32811E-10				'FL'	1	6.60839E-12				'FL'
PREDICTED	'FL'	0.83524197	0.16475807				'FL'	0.99999177	8.24058E-06										'FL'	1	5.1115E-10				'FL'	1	9.14699E-10				'FL'	0.99999309	6.87696E-06				'FL'	1	1.07993E-09				'FL'	1	7.89836E-13				'FL'
PREDICTED	'FL'	0.99992466	7.53533E-05				'FL'	0.99999952	4.28473E-07										'FL'	0.99999988	1.09175E-07				'FL'	1	6.40223E-11				'FL'	0.99998891	1.10597E-05				'FL'	1	1.22627E-11				'FL'	1	3.92571E-12				'FL'
PREDICTED	'FL'	0.99940705	0.000592898				'FL'	0.99996006	3.99347E-05										'FL'	1	1.4867E-08				'FL'	1	1.29772E-08				'FL'	0.99999702	3.02579E-06				'FL'	1	5.68182E-11				'FL'	1	1.08151E-13				'FL'
PREDICTED	'FL'	0.9999702	2.97616E-05				'FL'	0.99998045	1.95272E-05										'FL'	0.99992836	7.16528E-05				'FL'	1	1.54415E-09				'FL'	0.94683993	0.053160105				'FL'	1	4.66787E-10				'FL'	1	1.25805E-13				'FL'
PREDICTED	'FL'	0.99996412	3.584E-05				'FL'	0.99999344	6.5488E-06										'FL'	0.99999917	8.14953E-07				'FL'	1	3.22564E-09				'FL'	0.9261201	0.073879868				'FL'	1	2.56065E-09				'FL'	1	1.82389E-10				'FL'
PREDICTED	'FL'	1	1.62082E-08				'FL'	0.99994385	5.61992E-05										'FL'	1	3.45465E-10				'FL'	1	2.44439E-10				'FL'	1	1.86756E-09				'FL'	1	4.7447E-11				'FL'	1	1.20019E-10				'FL'
PREDICTED	'FL'	0.99588567	0.004114294				'FL'	0.99992335	7.6601E-05										'FL'	0.99999797	1.96792E-06				'FL'	1	1.24008E-09				'FL'	0.99999166	8.30549E-06				'FL'	1	3.88466E-11				'FL'	1	8.57856E-14				'FL'
PREDICTED	'FL'	0.99882871	0.001171323				'FL'	1	3.57476E-08										'FL'	0.99999595	4.02741E-06				'FL'	0.99999976	2.58915E-07				'FL'	0.99998724	1.2788E-05				'FL'	0.99999988	6.18509E-08				'FL'	1	1.12877E-11				'FL'
PREDICTED	'FL'	0.99999952	4.75118E-07				'FL'	0.99999487	5.14305E-06										'FL'	1	6.18614E-09				'FL'	0.99999499	5.04872E-06				'FL'	0.99595922	0.004040806				'FL'	0.99662375	0.003376235				'FL'	1	3.481E-15				'FL'
PREDICTED	'FL'	0.81358659	0.18641341				'FL'	0.99999881	1.18062E-06										'FL'	1	1.77467E-08				'FL'	0.99999964	3.78604E-07				'FL'	0.9997701	0.000229882				'FL'	1	1.528E-08				'FL'	1	4.4309E-15				'FL'
PREDICTED	'FL'	0.99999678	3.18914E-06				'FL'	0.99996698	3.29848E-05										'FL'	1	2.857E-10				'FL'	1	8.21402E-09				'FL'	1	5.03452E-08				'FL'	1	9.25018E-12				'FL'	1	3.4221E-10				'FL'
PREDICTED	'FL'	0.99941778	0.000582261				'FL'	0.99998498	1.50441E-05										'FL'	0.99999928	6.70761E-07				'FL'	1	1.13249E-08				'FL'	0.99924207	0.000757934				'FL'	0.99999893	1.0674E-06				'FL'	1	6.76355E-10				'FL'
PREDICTED	'FL'	0.99898201	0.001017916				'FL'	0.99999917	7.99337E-07										'FL'	1	1.38857E-10				'FL'	0.99999988	1.51755E-07				'FL'	0.9654696	0.034530424				'FL'	1	1.05943E-08				'FL'	1	1.66155E-11				'FL'
PREDICTED	'FL'	0.99768126	0.002318681				'FL'	0.99999976	2.44288E-07										'FL'	1	1.58741E-08				'FL'	1	3.53338E-08				'FL'	0.99722892	0.002771083				'FL'	1	6.70666E-11				'FL'	1	2.5352E-13				'FL'
PREDICTED	'FL'	0.9959383	0.00406174				'FL'	0.99999964	3.96151E-07										'FL'	0.99999988	7.16989E-08				'FL'	0.99999928	6.8434E-07				'FL'	0.99989498	0.000105044				'FL'	1	2.19225E-13				'FL'	1	2.17657E-10				'FL'
PREDICTED	'FL'	0.99942625	0.000573806				'FL'	0.99997902	2.10388E-05										'FL'	0.99999988	1.32287E-07				'FL'	0.99977082	0.000229149				'FL'	0.98183501	0.018164935				'FL'	0.99999976	2.95416E-07				'FL'	1	1.50412E-11				'FL'
PREDICTED	'FL'	0.99629009	0.003709982				'FL'	0.99999821	1.74588E-06										'FL'	0.99999976	2.17384E-07				'FL'	0.99792802	0.002071986				'FL'	0.95445603	0.04554395				'FL'	1	1.46921E-10				'FL'	1	1.01445E-08				'FL'
PREDICTED	'FL'	0.60223359	0.39776638				'FL'	1	5.02707E-08										'FL'	1	9.25378E-09				'FL'	0.99989295	0.000107057				'FL'	0.89947003	0.10052994				'FL'	0.99999726	2.72791E-06				'FL'	1	1.33486E-11				'FL'
PREDICTED	'FL'	0.99998927	1.06847E-05				'FL'	0.99999964	3.18636E-07										'FL'	1	4.19908E-10				'FL'	0.99999988	8.83425E-08				'FL'	0.99796152	0.00203854				'FL'	1	1.22442E-09				'FL'	1	3.96989E-14				'FL'
PREDICTED	'FL'	0.99999726	2.70755E-06				'FL'	0.99990416	9.58306E-05										'FL'	1	9.82394E-11				'FL'	1	3.45172E-09				'FL'	0.93497753	0.065022469				'FL'	0.99999857	1.47704E-06				'FL'	1	1.79259E-14				'FL'
PREDICTED	'FL'	0.99249786	0.007502087				'FL'	0.99999988	1.60751E-07										'FL'	0.99999893	1.0349E-06				'FL'	0.99999988	1.13305E-07				'FL'	0.73922837	0.26077163				'FL'	1	7.49818E-10				'FL'	1	1.01751E-08				'FL'
PREDICTED	'FL'	0.97296089	0.027039144				'FL'	1	3.58896E-09										'FL'	0.99999952	4.59842E-07				'FL'	1	2.10705E-08				'REACTIVE'	0.21053718	0.78946286				'FL'	0.99994779	5.21608E-05				'FL'	1	9.74854E-09				'FL'
PREDICTED	'FL'	0.99994493	5.51225E-05				'FL'	1	1.85411E-09										'FL'	1	1.99894E-08				'FL'	1	1.57786E-10				'FL'	0.50714022	0.49285981				'FL'	0.99999714	2.85998E-06				'FL'	1	6.9047E-13				'FL'
PREDICTED	'FL'	0.99971014	0.00028982				'FL'	1	1.09032E-08										'FL'	1	9.35215E-10				'FL'	0.99999988	1.44992E-07				'REACTIVE'	0.045294434	0.95470554				'FL'	1	1.16646E-08				'FL'	1	1.55566E-10				'FL'
PREDICTED	'FL'	0.99998605	1.39009E-05				'FL'	0.99999988	1.75618E-07										'FL'	1	3.26003E-09				'FL'	1	5.16723E-09				'FL'	0.95593113	0.044068944				'FL'	1	4.26444E-08				'FL'	1	2.23463E-12				'FL'
PREDICTED	'FL'	0.99979681	0.000203185				'FL'	0.99998116	1.88372E-05										'FL'	1	6.91481E-10				'FL'	0.99999917	7.93525E-07				'FL'	0.99909306	0.000906971				'FL'	1	1.55105E-08				'FL'	1	1.82927E-12				'FL'
PREDICTED	'FL'	0.99918121	0.000818778				'FL'	0.99999893	1.11217E-06										'FL'	1	5.35674E-09				'FL'	1	1.98447E-09				'FL'	0.99373984	0.00626021				'FL'	0.99999881	1.17833E-06				'FL'	1	7.46538E-15				'FL'
PREDICTED	'FL'	0.96700555	0.032994468				'FL'	0.99999869	1.31485E-06										'FL'	0.99999988	9.7173E-08				'FL'	1	8.62142E-11				'FL'	0.99580991	0.004190058				'FL'	0.99999952	4.80126E-07				'FL'	1	1.77393E-12				'FL'
PREDICTED	'FL'	0.99987757	0.000122358				'FL'	0.99999893	1.1192E-06										'FL'	1	8.83522E-10				'FL'	1	9.21857E-11				'REACTIVE'	0.10281825	0.89718175				'FL'	0.99999964	3.53832E-07				'FL'	1	1.10342E-12				'FL'
PREDICTED	'FL'	0.99916577	0.000834209				'FL'	0.99999678	3.20841E-06										'FL'	1	6.42717E-09				'FL'	1	2.51332E-09				'FL'	0.98473638	0.01526363				'FL'	0.99999177	8.17807E-06				'FL'	1	2.4883E-11				'FL'
PREDICTED	'FL'	0.99882466	0.00117528				'FL'	0.99999738	2.67852E-06										'FL'	1	5.80645E-08				'FL'	1	1.86816E-10				'FL'	0.98410332	0.015896615				'FL'	0.99995458	4.53688E-05				'FL'	1	3.49406E-11				'FL'
PREDICTED	'FL'	0.99999595	4.07808E-06				'FL'	1	5.78459E-08										'FL'	1	1.58274E-10				'FL'	1	1.81489E-08				'FL'	0.94048703	0.059512984				'FL'	0.99999583	4.11351E-06				'FL'	1	8.85475E-12				'FL'
PREDICTED	'FL'	0.99999857	1.48292E-06				'FL'	0.9999975	2.50129E-06										'FL'	0.9999994	5.43812E-07				'FL'	0.99999964	3.64549E-07				'FL'	0.97516507	0.024834871				'FL'	0.99989641	0.000103574				'FL'	1	6.17577E-11				'FL'
PREDICTED	'FL'	0.99999738	2.64576E-06				'FL'	1	1.63031E-08										'FL'	1	3.05176E-08				'FL'	0.99998689	1.30971E-05				'FL'	0.99948478	0.000515253				'FL'	0.99865258	0.001347402				'FL'	1	1.51232E-15				'FL'
PREDICTED	'FL'	0.8058461	0.19415389				'FL'	1	6.83342E-09										'FL'	1	5.85821E-09				'FL'	1	3.54773E-08				'FL'	0.90517139	0.094828598				'FL'	0.99999928	6.94841E-07				'FL'	1	1.8907E-13				'FL'
PREDICTED	'FL'	0.99916089	0.000839066				'FL'	1	6.86749E-09										'FL'	0.99999988	1.62728E-07				'FL'	0.99999857	1.42167E-06				'REACTIVE'	0.24165666	0.7583434				'FL'	0.99999321	6.74161E-06				'FL'	1	1.42264E-09				'FL'
PREDICTED	'FL'	0.94815898	0.051841065				'FL'	0.99999833	1.67119E-06										'FL'	0.99999976	2.16639E-07				'FL'	1	2.27736E-09				'FL'	0.99619836	0.003801662				'FL'	0.99999988	1.19893E-07				'FL'	1	2.3153E-13				'FL'
PREDICTED	'FL'	0.99920148	0.000798574				'FL'	0.99997342	2.66164E-05										'FL'	1	2.95671E-09				'FL'	1	9.23863E-10				'FL'	0.99995995	4.00376E-05				'FL'	0.99999857	1.45238E-06				'FL'	1	6.04228E-12				'FL'
PREDICTED	'FL'	0.9942404	0.005759585				'FL'	0.99999595	4.09514E-06										'FL'	0.9999994	5.58896E-07				'FL'	1	9.93938E-09				'FL'	0.99998891	1.11341E-05				'FL'	0.99999928	6.7027E-07				'FL'	1	5.9779E-11				'FL'
PREDICTED	'FL'	0.99991643	8.35205E-05				'FL'	0.99999893	1.06616E-06										'FL'	1	2.1363E-08				'FL'	1	1.23743E-08				'FL'	0.99950838	0.000491617				'FL'	1	2.77117E-08				'FL'	1	7.16061E-12				'FL'
PREDICTED	'FL'	0.99997079	2.91687E-05				'FL'	0.99999917	8.37235E-07										'FL'	1	1.17649E-08				'FL'	0.99927694	0.000723112				'FL'	0.99913567	0.000864383				'FL'	0.99999917	8.29241E-07				'FL'	1	1.15144E-13				'FL'
PREDICTED	'FL'	0.98767382	0.012326241				'FL'	0.99999738	2.60407E-06										'FL'	0.99999952	4.80334E-07				'FL'	0.99998748	1.25575E-05				'FL'	0.99997926	2.07769E-05				'FL'	0.99999893	1.07338E-06				'FL'	1	1.94775E-12				'FL'
PREDICTED	'FL'	0.85896516	0.14103486				'FL'	0.99981862	0.000181348										'FL'	0.99999988	1.25122E-07				'FL'	0.99999988	1.34555E-07				'FL'	0.99999607	3.91972E-06				'FL'	0.99999988	7.94561E-08				'FL'	1	2.70262E-11				'FL'
PREDICTED	'REACTIVE'	0.39070281	0.60929722				'FL'	0.99999905	9.32168E-07										'FL'	1	2.88659E-11				'FL'	1	9.39682E-09				'FL'	0.99999976	2.1364E-07				'FL'	1	7.90266E-09				'FL'	1	3.26612E-12				'FL'
PREDICTED	'FL'	0.99940968	0.000590341				'FL'	0.99996042	3.96147E-05										'FL'	0.99999976	2.27914E-07				'FL'	1	5.37801E-09				'FL'	0.99995542	4.46099E-05				'FL'	1	1.35904E-13				'FL'	1	1.37338E-13				'FL'
PREDICTED	'FL'	0.9328059	0.067194127				'FL'	0.99999034	9.60007E-06										'FL'	0.99999988	1.28373E-07				'FL'	1	8.06969E-09				'FL'	0.9999758	2.41974E-05				'FL'	1	2.17461E-13				'FL'	1	1.0408E-13				'FL'
PREDICTED	'FL'	0.99872547	0.001274515				'FL'	1	2.98448E-08										'FL'	1	4.01249E-08				'FL'	1	1.18362E-10				'FL'	0.99999428	5.68157E-06				'FL'	1	1.12367E-10				'FL'	1	3.16396E-15				'FL'
PREDICTED	'FL'	0.99944085	0.000559144				'FL'	0.99975556	0.000244479										'FL'	1	2.13308E-09				'FL'	1	5.60981E-11				'REACTIVE'	0.030988008	0.96901202				'FL'	1	3.49174E-09				'FL'	1	3.05283E-14				'FL'
PREDICTED	'FL'	0.99975449	0.000245468				'FL'	0.99999988	1.35151E-07										'FL'	1	1.09392E-08				'FL'	1	1.08363E-09				'FL'	0.99104893	0.00895102				'FL'	0.99999988	1.17976E-07				'FL'	1	8.64199E-12				'FL'
PREDICTED	'FL'	0.91369784	0.086302154				'FL'	0.99999988	1.78135E-07										'FL'	0.99958009	0.000419893				'FL'	1	6.05825E-09				'FL'	0.99959451	0.000405526				'FL'	1	3.28158E-11				'FL'	1	1.57911E-13				'FL'
PREDICTED	'FL'	0.95314586	0.046854202				'FL'	1	2.6326E-08										'FL'	0.99983621	0.000163794				'FL'	1	4.72148E-09				'FL'	0.99842393	0.001576023				'FL'	1	7.93718E-10				'FL'	1	1.3744E-13				'FL'
PREDICTED	'FL'	0.99954444	0.000455493				'FL'	0.99999952	4.96956E-07										'FL'	0.9999969	3.1321E-06				'FL'	1	3.35214E-09				'FL'	0.99666011	0.003339861				'FL'	1	3.08087E-08				'FL'	1	7.79346E-13				'FL'
PREDICTED	'FL'	0.99896777	0.001032297				'FL'	0.99999988	1.18447E-07										'FL'	0.99999559	4.41609E-06				'FL'	1	2.3402E-08				'REACTIVE'	0.078166895	0.92183304				'FL'	1	4.89517E-09				'FL'	1	1.35251E-12				'FL'
PREDICTED	'FL'	0.99587244	0.004127554				'FL'	0.99999988	1.65715E-07										'FL'	0.99999869	1.28875E-06				'FL'	0.99999988	9.939E-08				'FL'	0.99951172	0.000488326				'FL'	0.9999975	2.52775E-06				'FL'	1	4.88438E-14				'FL'
PREDICTED	'FL'	0.99998045	1.95065E-05				'FL'	0.99997842	2.15223E-05										'FL'	0.99999988	6.12312E-08				'FL'	1	5.81115E-09				'REACTIVE'	0.24725887	0.7527411				'FL'	1	5.79022E-10				'FL'	1	3.31364E-11				'FL'
PREDICTED	'FL'	0.99998128	1.86634E-05				'FL'	0.99999976	2.11361E-07										'FL'	0.99999988	6.56627E-08				'FL'	1	1.2136E-08				'FL'	0.97400236	0.025997605				'FL'	1	1.59721E-10				'FL'	1	4.96913E-13				'FL'
PREDICTED	'FL'	0.99937409	0.000625947				'FL'	1	2.47293E-08										'FL'	0.99999964	3.73029E-07				'FL'	1	2.27183E-08				'FL'	0.93460178	0.065398186				'FL'	0.99999976	2.09247E-07				'FL'	1	1.82531E-11				'FL'
PREDICTED	'FL'	0.98365319	0.016346805				'FL'	0.99999988	1.49902E-07										'FL'	1	1.65166E-09				'FL'	1	2.5534E-08				'FL'	0.69111705	0.30888298				'FL'	1	1.89725E-09				'FL'	1	9.96404E-12				'FL'
PREDICTED	'FL'	0.99979419	0.000205795				'FL'	0.99999976	2.71574E-07										'FL'	0.99999702	2.96995E-06				'FL'	1	5.58081E-08				'FL'	0.99869764	0.00130237				'FL'	0.9999963	3.74778E-06				'FL'	1	2.72012E-10				'FL'
PREDICTED	'FL'	0.99991274	8.72877E-05				'FL'	1	1.24785E-11										'FL'	0.99991405	8.59034E-05				'FL'	0.99999988	6.79448E-08				'FL'	0.75637066	0.24362935				'FL'	0.99999952	4.17856E-07				'FL'	1	1.00972E-09				'FL'
PREDICTED	'FL'	0.99995434	4.56724E-05				'FL'	1	1.22181E-08										'FL'	0.99978131	0.000218645				'FL'	1	2.48217E-09				'FL'	0.97965449	0.020345541				'FL'	0.99998438	1.56375E-05				'FL'	1	2.64011E-08				'FL'
PREDICTED	'REACTIVE'	0.37912461	0.62087536				'FL'	1	5.27138E-08										'FL'	1	4.02434E-08				'FL'	1	1.01208E-09				'FL'	0.99681658	0.003183426				'FL'	0.99999928	7.60778E-07				'FL'	1	1.091E-10				'FL'
PREDICTED	'FL'	0.9999702	2.97804E-05				'FL'	0.99963057	0.000369417										'FL'	1	6.68325E-09				'FL'	0.99999762	2.32882E-06				'FL'	0.95853472	0.04146526				'FL'	1	5.47043E-10				'FL'	1	2.82208E-09				'FL'
PREDICTED	'FL'	0.97332609	0.026673906				'FL'	1	6.62646E-09										'FL'	0.99999976	2.27612E-07				'FL'	0.99999964	3.5754E-07				'REACTIVE'	0.30380842	0.69619167				'FL'	1	2.00618E-09				'FL'	1	9.01806E-10				'FL'
PREDICTED	'FL'	0.99999404	6.0114E-06				'FL'	1	7.94626E-09										'FL'	0.99917275	0.000827172				'FL'	1	9.54203E-09				'FL'	0.93334842	0.066651575				'FL'	0.99999893	1.05461E-06				'FL'	1	2.00106E-09				'FL'
PREDICTED	'FL'	0.9999789	2.11531E-05				'FL'	0.99999976	1.88467E-07										'FL'	0.99998939	1.06297E-05				'FL'	1	2.67933E-08				'FL'	0.9976421	0.002357917				'FL'	0.99996412	3.58934E-05				'FL'	1	2.99835E-09				'FL'
PREDICTED	'FL'	0.99847919	0.001520841				'FL'	0.99999988	6.3173E-08										'FL'	1	2.93647E-10				'FL'	0.99999726	2.76452E-06				'FL'	0.99920219	0.000797876				'FL'	1	1.71227E-08				'FL'	1	7.01169E-13				'FL'
PREDICTED	'FL'	0.99238211	0.0076179				'FL'	0.99999988	6.74909E-08										'FL'	0.99999988	8.7783E-08				'FL'	1	7.85331E-09				'FL'	0.88144517	0.11855478				'FL'	0.99999833	1.63771E-06				'FL'	1	1.51509E-10				'FL'
PREDICTED	'FL'	0.7981171	0.20188297				'FL'	0.99999928	7.06415E-07										'FL'	1	4.31465E-08				'FL'	0.99999976	2.96263E-07				'FL'	0.95201069	0.047989264				'FL'	1	2.90398E-09				'FL'	1	5.26819E-14				'FL'
PREDICTED	'FL'	0.60772687	0.39227313				'FL'	0.99999988	6.01166E-08										'FL'	1	5.3128E-09				'FL'	0.99999988	1.59802E-07				'FL'	0.96909171	0.030908303				'FL'	1	3.23883E-09				'FL'	1	1.93773E-12				'FL'
PREDICTED	'FL'	0.98789179	0.012108261				'FL'	0.9999944	5.64473E-06										'FL'	0.99997675	2.33035E-05				'FL'	1	6.54114E-09				'REACTIVE'	0.026548387	0.97345155				'FL'	0.99999964	3.32144E-07				'FL'	1	1.47176E-10				'FL'
PREDICTED	'FL'	0.99999905	9.49677E-07				'FL'	0.99999857	1.40923E-06										'FL'	0.99999523	4.75732E-06				'FL'	1	2.90157E-09				'FL'	0.99946648	0.000533529				'FL'	0.99998713	1.29181E-05				'FL'	1	3.76382E-14				'FL'
PREDICTED	'FL'	0.99999988	1.22184E-07				'FL'	0.99999976	2.33845E-07										'FL'	1	1.40364E-09				'FL'	1	1.69384E-09				'FL'	0.99997675	2.32505E-05				'FL'	0.9999994	5.57151E-07				'FL'	1	6.37935E-13				'FL'
PREDICTED	'FL'	0.99997461	2.54277E-05				'FL'	0.99999988	1.75573E-07										'FL'	1	1.5392E-08				'FL'	1	5.37922E-09				'FL'	0.99999368	6.26313E-06				'FL'	0.99992108	7.89415E-05				'FL'	1	3.78986E-14				'FL'
PREDICTED	'FL'	0.76364005	0.23635994				'FL'	0.99999976	2.76656E-07										'FL'	0.99999976	1.94707E-07				'FL'	1	1.73904E-08				'FL'	0.99996328	3.67587E-05				'FL'	0.99999857	1.38629E-06				'FL'	1	1.03592E-10				'FL'
PREDICTED	'FL'	0.96151447	0.038485579				'FL'	1	7.05208E-09										'FL'	1	6.47058E-10				'FL'	1	2.17183E-08				'FL'	0.99999416	5.78733E-06				'FL'	0.9999994	6.10666E-07				'FL'	1	3.21121E-11				'FL'
PREDICTED	'FL'	0.99907339	0.000926575				'FL'	0.99999881	1.21836E-06										'FL'	1	3.60226E-10				'FL'	1	2.92197E-08				'FL'	0.99689651	0.003103499				'FL'	0.97666943	0.023330541				'FL'	1	1.02153E-09				'FL'
PREDICTED	'FL'	0.99991536	8.46896E-05				'FL'	0.99999976	1.80282E-07										'FL'	1	8.17107E-11				'FL'	1	1.52186E-08				'FL'	0.99951053	0.00048942				'FL'	0.99966598	0.000333995				'FL'	1	1.28504E-11				'FL'
PREDICTED	'FL'	0.86799496	0.13200508				'FL'	0.99999964	4.15202E-07										'FL'	0.99999082	9.12762E-06				'FL'	0.99999917	8.53589E-07				'FL'	0.99975759	0.000242358				'FL'	0.9999907	9.25385E-06				'FL'	1	1.34416E-12				'FL'
PREDICTED	'FL'	0.99999964	4.1201E-07				'FL'	0.99999797	2.04214E-06										'FL'	1	3.43E-08				'FL'	0.99999976	2.44671E-07				'FL'	0.83192152	0.16807851				'FL'	0.99999833	1.71517E-06				'FL'	1	2.1134E-11				'FL'
PREDICTED	'FL'	0.99980336	0.000196673				'FL'	0.99999464	5.30721E-06										'FL'	0.99993074	6.92511E-05				'FL'	0.99999952	5.02296E-07				'FL'	0.91366273	0.086337216				'FL'	0.99999928	7.17358E-07				'FL'	1	1.14481E-13				'FL'
PREDICTED	'FL'	0.99978489	0.000215138				'FL'	1	1.10399E-09										'FL'	0.99999976	1.98073E-07				'FL'	0.99999988	1.27157E-07				'FL'	0.93622243	0.063777573				'FL'	1	2.89046E-08				'FL'	1	6.92364E-13				'FL'
PREDICTED	'FL'	0.99990022	9.97544E-05				'FL'	0.99999976	1.89487E-07										'FL'	1	9.14983E-12				'FL'	0.99999082	9.151E-06				'FL'	0.99957091	0.000429072				'FL'	0.99999917	8.31441E-07				'FL'	1	5.12389E-09				'FL'
PREDICTED	'FL'	0.86215824	0.13784184				'FL'	0.99999869	1.34371E-06										'FL'	0.9999882	1.17481E-05				'FL'	0.99999988	8.35369E-08				'FL'	0.99938166	0.000618324				'FL'	1	4.81737E-10				'FL'	1	3.9231E-13				'FL'
PREDICTED	'FL'	0.99358177	0.006418301				'FL'	0.99993896	6.10901E-05										'FL'	0.99999928	6.63588E-07				'FL'	1	7.95042E-09				'FL'	0.96596956	0.034030505				'FL'	0.99999499	4.97636E-06				'FL'	1	3.65823E-10				'FL'
PREDICTED	'FL'	0.99939632	0.000603702				'FL'	0.99919635	0.000803648										'FL'	0.99999988	9.73175E-08				'FL'	1	7.80109E-09				'FL'	0.93226105	0.067738965				'FL'	1	2.38668E-08				'FL'	1	1.27025E-09				'FL'
PREDICTED	'FL'	0.99832588	0.001674135				'FL'	0.9979232	0.002076811										'FL'	0.99999964	3.13823E-07				'FL'	1	2.51128E-08				'FL'	0.99711728	0.002882765				'FL'	1	1.73585E-08				'FL'	1	2.0815E-11				'FL'
PREDICTED	'FL'	0.99999928	6.95995E-07				'FL'	0.99843472	0.00156529										'FL'	1	3.37286E-10				'FL'	1	1.78632E-08				'FL'	0.98912966	0.01087036				'FL'	1	2.47537E-09				'FL'	1	5.49399E-15				'FL'
PREDICTED	'FL'	0.99777126	0.002228715				'FL'	0.99999881	1.18355E-06										'FL'	1	5.38857E-09				'FL'	1	3.04995E-10				'REACTIVE'	0.12148387	0.87851614				'FL'	1	2.46519E-11				'FL'	1	5.56516E-15				'FL'
PREDICTED	'FL'	0.99999774	2.31236E-06				'FL'	0.99929857	0.000701357										'FL'	1	1.63942E-08				'FL'	1	2.58548E-08				'FL'	0.99875426	0.001245747				'FL'	1	5.96851E-10				'FL'	1	4.06003E-12				'FL'
PREDICTED	'FL'	0.97206306	0.027936872				'FL'	0.99997854	2.14408E-05										'FL'	1	2.88112E-08				'FL'	1	1.68127E-09				'FL'	0.98036146	0.019638546				'FL'	1	4.02375E-10				'FL'	1	2.14524E-13				'FL'
PREDICTED	'FL'	0.99999964	3.58955E-07				'FL'	0.99999905	9.97641E-07										'FL'	1	5.80072E-10				'FL'	1	1.67819E-10				'FL'	0.69309646	0.30690357				'FL'	1	3.12927E-09				'FL'	1	1.41949E-14				'FL'
PREDICTED	'FL'	0.99465138	0.005348642				'FL'	1	3.17107E-08										'FL'	1	1.82394E-08				'FL'	1	5.97778E-09				'FL'	0.99930573	0.000694263				'FL'	1	9.85741E-10				'FL'	1	7.54133E-11				'FL'
PREDICTED	'FL'	0.99959773	0.000402299				'FL'	0.99997604	2.39669E-05										'FL'	1	2.15886E-08				'FL'	0.99999714	2.90107E-06				'FL'	0.94022441	0.059775598				'FL'	1	1.37765E-11				'FL'	1	1.31498E-12				'FL'
PREDICTED	'FL'	0.99998462	1.53491E-05				'FL'	0.99999535	4.63236E-06										'FL'	1	1.91988E-11				'FL'	0.99999952	5.10278E-07				'FL'	0.73544461	0.26455534				'FL'	1	4.84525E-09				'FL'	1	2.95928E-13				'FL'
PREDICTED	'FL'	0.99984264	0.000157366				'FL'	0.99999928	7.07679E-07										'FL'	1	2.87067E-09				'FL'	1	1.89736E-08				'FL'	0.99735224	0.002647768				'FL'	1	4.51832E-09				'FL'	1	2.82722E-11				'FL'
PREDICTED	'FL'	0.99462211	0.005377935				'FL'	0.99999511	4.84923E-06										'FL'	1	3.28606E-10				'FL'	0.99999869	1.32826E-06				'REACTIVE'	0.083322443	0.91667753				'FL'	1	3.74878E-12				'FL'	1	1.28235E-13				'FL'
PREDICTED	'FL'	0.99994767	5.22808E-05				'FL'	0.9999969	3.14747E-06										'FL'	1	1.05336E-08				'FL'	1	1.98669E-08				'REACTIVE'	0.20643172	0.79356831				'FL'	1	1.24902E-10				'FL'	1	1.089E-09				'FL'
PREDICTED	'FL'	0.99999869	1.31104E-06				'FL'	0.99999976	2.82228E-07										'FL'	0.99999988	9.76949E-08				'FL'	0.99999964	3.4421E-07				'FL'	0.96829617	0.031703897				'FL'	0.99999988	1.07976E-07				'FL'	1	5.28077E-11				'FL'
PREDICTED	'FL'	0.99999595	4.03069E-06				'FL'	0.99999821	1.82365E-06										'FL'	0.99999988	6.1189E-08				'FL'	0.99999988	1.01631E-07				'FL'	0.99796826	0.00203171				'FL'	1	1.02176E-11				'FL'	1	1.64597E-11				'FL'
PREDICTED	'FL'	0.99967957	0.000320427				'FL'	0.99999917	8.0556E-07										'FL'	1	1.17522E-09				'FL'	1	6.49309E-09				'FL'	0.87637949	0.12362057				'FL'	1	1.56435E-10				'FL'	1	1.37628E-10				'FL'
PREDICTED	'FL'	0.64417678	0.35582322				'FL'	0.99998391	1.60723E-05										'FL'	1	2.80172E-09				'FL'	0.99999917	7.89281E-07				'FL'	0.84224808	0.15775195				'FL'	0.99999988	1.58156E-07				'FL'	1	8.04954E-12				'FL'
PREDICTED	'FL'	0.9477129	0.052287076				'FL'	0.99999976	2.73418E-07										'FL'	1	3.20097E-11				'FL'	1	4.44554E-08				'FL'	0.95856071	0.04143934				'FL'	1	2.26054E-09				'FL'	1	3.01744E-13				'FL'
PREDICTED	'FL'	0.99321508	0.006784895				'FL'	0.99999976	1.81759E-07										'FL'	1	5.6894E-09				'FL'	0.99999988	1.24468E-07				'FL'	0.99114579	0.008854178				'FL'	0.99999547	4.49465E-06				'FL'	1	1.37319E-10				'FL'
PREDICTED	'FL'	0.98550802	0.014491984				'FL'	0.99999869	1.31488E-06										'FL'	1	3.52775E-08				'FL'	0.99999988	1.76676E-07				'FL'	0.99278158	0.007218473				'FL'	1	1.64127E-09				'FL'	1	4.45764E-10				'FL'
PREDICTED	'FL'	0.99924278	0.00075727				'FL'	1	5.6297E-08										'FL'	1	2.07366E-08				'FL'	1	1.92493E-09				'FL'	0.70494926	0.29505074				'FL'	0.99999988	1.7091E-07				'FL'	1	6.55748E-10				'FL'
PREDICTED	'FL'	0.99401206	0.005987948				'FL'	1	3.90883E-08										'FL'	1	2.14899E-10				'FL'	1	3.06251E-08				'FL'	0.95031434	0.049685717				'FL'	1	1.3141E-09				'FL'	1	1.8044E-14				'FL'
PREDICTED	'FL'	0.9988355	0.001164545				'FL'	0.99999952	5.129E-07										'FL'	0.99999559	4.36445E-06				'FL'	1	1.42713E-10				'FL'	0.94407344	0.055926509				'FL'	0.99999976	2.7519E-07				'FL'	1	7.04583E-11				'FL'
PREDICTED	'FL'	0.93254709	0.067452885				'FL'	0.99999988	9.6047E-08										'FL'	1	1.69091E-09				'FL'	1	2.87976E-08				'REACTIVE'	0.04203229	0.9579677				'FL'	1	1.62218E-08				'FL'	1	7.28542E-12				'FL'
PREDICTED	'FL'	0.99993348	6.64647E-05				'FL'	0.99999714	2.85177E-06										'FL'	0.99999952	4.59474E-07				'FL'	1	5.01966E-09				'FL'	0.93778282	0.062217206				'FL'	1	4.9103E-08				'FL'	1	2.14341E-09				'FL'
PREDICTED	'FL'	0.98732507	0.012674911				'FL'	0.99999678	3.22264E-06										'FL'	1	5.82423E-10				'FL'	0.99999964	3.03805E-07				'FL'	0.99937707	0.000622914				'FL'	1	4.9573E-09				'FL'	0.99999845	1.51296E-06				'FL'
PREDICTED	'FL'	0.99953163	0.000468414				'FL'	0.99999988	1.58396E-07										'FL'	1	2.54856E-11				'FL'	0.99999988	1.54395E-07				'FL'	0.99991584	8.41859E-05				'FL'	0.99986482	0.000135128				'FL'	1	9.78042E-11				'FL'
PREDICTED	'FL'	0.99934942	0.000650556				'FL'	0.99999344	6.53532E-06										'FL'	0.9999994	5.4233E-07				'FL'	0.99999964	3.01579E-07				'FL'	0.99973518	0.00026477				'FL'	0.99999809	1.94053E-06				'FL'	1	2.52402E-08				'FL'
PREDICTED	'FL'	0.99890041	0.001099543				'FL'	0.99999678	3.20117E-06										'FL'	1	4.8643E-10				'FL'	0.99999988	9.56324E-08				'FL'	0.97821051	0.021789454				'FL'	1	3.58239E-09				'FL'	1	2.12644E-10				'FL'
PREDICTED	'FL'	0.99682921	0.00317078				'FL'	0.99999976	2.80939E-07										'FL'	0.99999976	2.1772E-07				'FL'	1	1.82458E-08				'FL'	0.99935931	0.00064065				'FL'	1	1.89777E-08				'FL'	1	1.18732E-13				'FL'
PREDICTED	'FL'	0.9631936	0.036806371				'FL'	0.99999022	9.77451E-06										'FL'	1	5.94862E-11				'FL'	1	1.67666E-09				'FL'	0.98097664	0.019023312				'FL'	1	8.12803E-09				'FL'	1	6.67039E-12				'FL'
PREDICTED	'FL'	0.99508625	0.004913704				'FL'	0.99999988	1.43181E-07										'FL'	1	3.92089E-08				'FL'	1	2.81675E-08				'FL'	0.98845762	0.011542412				'FL'	0.99999988	1.70511E-07				'FL'	1	2.601E-12				'FL'
PREDICTED	'FL'	0.91174656	0.088253431				'FL'	0.9999975	2.52558E-06										'FL'	1	2.27395E-10				'FL'	1	5.22979E-09				'FL'	0.98467755	0.015322448				'FL'	1	3.42877E-08				'FL'	1	2.07361E-09				'FL'
PREDICTED	'FL'	0.99986243	0.000137549				'FL'	0.99999988	9.71725E-08										'FL'	0.99999547	4.49848E-06				'FL'	1	1.55709E-08				'FL'	0.99966931	0.000330702				'FL'	0.99997592	2.41212E-05				'FL'	1	9.71933E-11				'FL'
PREDICTED	'FL'	0.99984622	0.000153744				'FL'	0.99999952	4.1862E-07										'FL'	1	1.54007E-08				'FL'	1	1.92323E-08				'FL'	0.98887283	0.011127234				'FL'	0.99998057	1.94404E-05				'FL'	1	2.483E-14				'FL'
PREDICTED	'FL'	1	3.99825E-08				'FL'	1	3.51199E-08										'FL'	1	3.49838E-09				'FL'	1	1.10428E-10				'REACTIVE'	0.12206584	0.87793416				'FL'	0.9999975	2.53364E-06				'FL'	1	8.32231E-12				'FL'
PREDICTED	'FL'	0.99766916	0.002330763				'FL'	0.99999988	9.31921E-08										'FL'	0.99999928	7.17654E-07				'FL'	1	4.77718E-11				'FL'	0.68966359	0.31033641				'FL'	0.97250295	0.027497089				'FL'	1	5.45687E-11				'FL'
PREDICTED	'FL'	0.99854678	0.001453205				'FL'	1	4.53138E-09										'FL'	1	3.00876E-11				'FL'	0.99999976	2.77461E-07				'FL'	0.99837613	0.001623794				'FL'	0.99962354	0.000376425				'FL'	1	8.36957E-13				'FL'
PREDICTED	'FL'	1	5.71789E-08				'FL'	0.99999905	9.82401E-07										'FL'	0.99999988	1.26228E-07				'FL'	1	4.057E-10				'FL'	0.9075976	0.092402339				'FL'	0.99952018	0.000479821				'FL'	1	2.8292E-14				'FL'
PREDICTED	'FL'	0.98586833	0.014131598				'FL'	0.99999988	1.03534E-07										'FL'	1	5.83103E-09				'FL'	1	4.78589E-09				'FL'	0.97626197	0.023738019				'FL'	0.99974555	0.000254474				'FL'	1	2.42667E-11				'FL'
PREDICTED	'FL'	0.99998438	1.5625E-05				'FL'	0.99998415	1.57999E-05										'FL'	0.99999607	3.89813E-06				'FL'	0.99999833	1.6145E-06				'FL'	0.98977858	0.010221401				'FL'	1	7.69513E-09				'FL'	1	1.93902E-12				'FL'
PREDICTED	'FL'	0.9999603	3.971E-05				'FL'	0.99999988	1.60571E-07										'FL'	0.99723744	0.002762492				'FL'	0.99999893	1.11318E-06				'FL'	0.72206068	0.27793929				'FL'	0.99999785	2.08756E-06				'FL'	1	2.5704E-09				'FL'
PREDICTED	'FL'	0.99992251	7.74433E-05				'FL'	0.99997616	2.38178E-05										'FL'	1	9.53689E-11				'FL'	1	9.43813E-09				'FL'	0.99977797	0.000221986				'FL'	1	1.31401E-08				'FL'	1	2.43143E-08				'FL'
PREDICTED	'FL'	0.9999603	3.97344E-05				'FL'	0.99998295	1.70459E-05										'FL'	1	2.995E-08				'FL'	0.99879336	0.001206612				'FL'	0.99912924	0.000870789				'FL'	0.99999952	4.48235E-07				'FL'	0.9999913	8.68015E-06				'FL'
PREDICTED	'FL'	0.99999595	4.03766E-06				'FL'	0.99998581	1.41605E-05										'FL'	1	6.85904E-09				'FL'	0.99822384	0.001776177				'REACTIVE'	0.11813756	0.88186246				'FL'	0.9999994	6.39591E-07				'FL'	1	6.42126E-11				'FL'
PREDICTED	'FL'	0.99997497	2.50117E-05				'FL'	0.99999881	1.19249E-06										'FL'	1	5.53807E-08				'FL'	0.99996507	3.49546E-05				'FL'	0.96226406	0.037735973				'FL'	0.99999964	3.67095E-07				'FL'	1	1.84077E-10				'FL'
PREDICTED	'FL'	0.9999969	3.05221E-06				'FL'	0.99999988	7.76414E-08										'FL'	0.99809557	0.001904461				'FL'	1	2.08697E-08				'REACTIVE'	0.38135326	0.61864674				'FL'	1	1.0008E-09				'FL'	1	1.01697E-12				'FL'
PREDICTED	'FL'	0.9999243	7.57446E-05				'FL'	0.9999913	8.71433E-06										'FL'	1	4.63372E-08				'FL'	0.99999857	1.44223E-06				'REACTIVE'	0.14016251	0.85983747				'FL'	1	1.59902E-09				'FL'	1	2.34319E-10				'FL'
PREDICTED	'FL'	0.99994504	5.49621E-05				'FL'	0.99530244	0.004697541										'FL'	0.99998915	1.08943E-05				'FL'	0.99977559	0.000224414				'REACTIVE'	0.10580443	0.89419562				'FL'	1	1.03648E-12				'FL'	1	1.65732E-12				'FL'
PREDICTED	'FL'	0.98625594	0.013744033				'FL'	0.99999249	7.55016E-06										'FL'	0.99999988	8.49194E-08				'FL'	0.99710983	0.002890202				'FL'	0.53283912	0.46716082				'FL'	0.99999988	1.54075E-07				'FL'	1	7.68282E-13				'FL'
PREDICTED	'FL'	0.50394475	0.49605531				'FL'	0.99997509	2.49562E-05										'FL'	0.99993646	6.35192E-05				'FL'	0.9999994	5.51485E-07				'FL'	0.9999516	4.84443E-05				'FL'	1	2.37021E-10				'FL'	1	3.25074E-12				'FL'
PREDICTED	'FL'	0.99975878	0.00024123				'FL'	0.99991632	8.36727E-05										'FL'	1	1.58956E-08				'FL'	1	2.69549E-10				'FL'	0.99962652	0.000373478				'FL'	1	1.12585E-08				'FL'	1	7.03154E-09				'FL'
PREDICTED	'FL'	0.98666465	0.013335384				'FL'	0.99999845	1.59802E-06										'FL'	0.99999988	1.43923E-07				'FL'	1	1.50619E-08				'FL'	0.99930966	0.000690334				'FL'	0.99999976	1.93739E-07				'FL'	1	2.51628E-14				'FL'
PREDICTED	'FL'	0.99975675	0.000243267				'FL'	0.99981469	0.00018539										'FL'	1	4.43447E-10				'FL'	1	5.72174E-09				'REACTIVE'	0.078559622	0.92144036				'FL'	0.99999988	7.37099E-08				'FL'	1	7.19048E-10				'FL'
PREDICTED	'FL'	0.99980861	0.000191367				'FL'	0.99999976	2.66593E-07										'FL'	1	1.36039E-12				'FL'	0.99999928	7.58273E-07				'FL'	0.99240363	0.007596352				'FL'	1	1.89455E-10				'FL'	1	1.18654E-09				'FL'
PREDICTED	'FL'	0.96932274	0.030677276				'FL'	0.99999988	9.51535E-08										'FL'	0.99999714	2.82664E-06				'FL'	0.99998057	1.9402E-05				'FL'	0.99832803	0.001672002				'FL'	1	1.60726E-11				'FL'	1	4.49356E-12				'FL'
PREDICTED	'FL'	0.75905317	0.2409468				'FL'	0.9999994	5.7843E-07										'FL'	1	5.12363E-10				'FL'	0.99999964	3.71415E-07				'FL'	0.98590368	0.014096354				'FL'	1	2.52566E-10				'FL'	1	6.6333E-13				'FL'
PREDICTED	'FL'	0.99910945	0.000890547				'FL'	0.99999917	7.87404E-07										'FL'	0.99999964	3.13033E-07				'FL'	1	2.0465E-08				'FL'	0.99998188	1.80866E-05				'FL'	1	6.13462E-10				'FL'	1	7.81323E-12				'FL'
PREDICTED	'FL'	0.99985993	0.000140015				'FL'	0.99999976	2.76358E-07										'FL'	1	2.82427E-08				'FL'	1	2.96867E-10				'FL'	0.9865008	0.013499243				'FL'	1	5.15372E-10				'FL'	1	3.76496E-10				'FL'
PREDICTED	'FL'	0.99605536	0.003944663				'FL'	0.99999917	7.84695E-07										'FL'	1	1.54836E-09				'FL'	1	1.3405E-08				'FL'	0.9997732	0.000226755				'FL'	1	3.82234E-12				'FL'	1	1.17372E-12				'FL'
PREDICTED	'FL'	0.96747798	0.032522004				'FL'	1	1.13988E-09										'FL'	0.99997556	2.4394E-05				'FL'	0.99999988	1.24123E-07				'FL'	0.97398925	0.026010746				'FL'	1	6.82397E-09				'FL'	1	3.35694E-16				'FL'
PREDICTED	'FL'	0.99734759	0.002652378				'FL'	1	2.97363E-09										'FL'	0.99999952	4.28333E-07				'FL'	1	6.56739E-11				'FL'	0.98071378	0.019286266				'FL'	1	3.00524E-09				'FL'	1	1.9464E-10				'FL'
PREDICTED	'FL'	0.99957854	0.000421442				'FL'	0.99999988	7.46104E-08										'FL'	0.99976748	0.000232555				'FL'	1	6.86238E-12				'FL'	0.98543453	0.014565527				'FL'	1	2.46272E-09				'FL'	1	4.25681E-11				'FL'
PREDICTED	'FL'	0.99945623	0.000543782				'FL'	1	1.18272E-09										'FL'	1	8.4063E-09				'FL'	1	7.448E-09				'FL'	0.99953723	0.000462785				'FL'	1	4.54541E-10				'FL'	1	4.5289E-09				'FL'
PREDICTED	'FL'	0.99554551	0.0044545				'FL'	0.99999607	3.88167E-06										'FL'	0.99999928	6.72492E-07				'FL'	1	1.20923E-09				'FL'	0.99999452	5.42716E-06				'FL'	0.99999988	1.47751E-07				'FL'	0.99999988	9.47636E-08				'FL'
PREDICTED	'FL'	0.99964142	0.000358538				'FL'	0.99998784	1.2184E-05										'FL'	1	8.80278E-11				'FL'	1	5.79144E-10				'REACTIVE'	0.077748246	0.9222517				'FL'	0.99999893	1.12007E-06				'FL'	1	3.43771E-11				'FL'
PREDICTED	'FL'	0.99969637	0.000303687				'FL'	0.99999988	6.55568E-08										'FL'	0.99999642	3.55142E-06				'FL'	1	1.36183E-09				'REACTIVE'	0.001537396	0.99846268				'FL'	0.99995387	4.61692E-05				'FL'	1	5.47973E-12				'FL'
PREDICTED	'FL'	0.99999964	3.24694E-07				'FL'	0.99999976	1.91565E-07										'FL'	1	5.69465E-09				'FL'	1	4.64381E-10				'REACTIVE'	0.00328352	0.99671644				'FL'	1	1.29398E-08				'FL'	1	4.17919E-11				'FL'
PREDICTED	'FL'	0.99992192	7.80386E-05				'FL'	1	4.49993E-08										'FL'	1	3.76971E-09				'FL'	1	3.01212E-09				'REACTIVE'	0.002733714	0.99726629				'FL'	0.99999952	4.93241E-07				'FL'	1	1.64123E-10				'FL'
PREDICTED	'FL'	0.999897	0.000103019				'FL'	0.99999928	7.33384E-07										'FL'	1	2.07172E-08				'FL'	1	4.45776E-09				'REACTIVE'	0.092343412	0.90765661				'FL'	1	1.9052E-10				'FL'	1	7.86922E-13				'FL'
PREDICTED	'FL'	0.98847222	0.011527824				'FL'	0.99999976	1.96546E-07										'FL'	1	1.78783E-08				'FL'	0.9999994	6.43922E-07				'FL'	0.97925466	0.020745356				'FL'	1	1.84077E-08				'FL'	1	1.04504E-11				'FL'
PREDICTED	'FL'	0.99995148	4.85115E-05				'FL'	0.99999988	7.08444E-08										'FL'	0.99998975	1.02978E-05				'FL'	0.99999785	2.13743E-06				'REACTIVE'	0.25129873	0.74870127				'FL'	0.99976701	0.000233048				'FL'	1	1.63516E-13				'FL'
PREDICTED	'FL'	0.99999905	9.89275E-07				'FL'	1	3.007E-08										'FL'	0.99987376	0.000126217				'FL'	1	9.99081E-09				'FL'	0.80717808	0.19282188				'FL'	1	1.01462E-08				'FL'	1	1.20946E-12				'FL'
PREDICTED	'FL'	0.99995387	4.61288E-05				'FL'	0.99999964	4.15412E-07										'FL'	1	3.05383E-08				'FL'	1	2.61083E-09				'REACTIVE'	0.34989744	0.65010256				'FL'	0.99999988	1.42545E-07				'FL'	1	1.01038E-09				'FL'
PREDICTED	'FL'	0.58768946	0.41231054				'FL'	0.99998212	1.78466E-05										'FL'	0.9999994	5.43644E-07				'FL'	1	3.00091E-08				'FL'	0.97743875	0.022561224				'FL'	1	2.21803E-09				'FL'	1	1.91494E-09				'FL'
PREDICTED	'FL'	0.98465365	0.015346315				'FL'	0.99998963	1.03543E-05										'FL'	1	2.54641E-08				'FL'	1	3.08542E-09				'FL'	0.80968082	0.19031918				'FL'	1	1.2889E-08				'FL'	1	2.68692E-08				'FL'
PREDICTED	'FL'	0.99995065	4.93867E-05				'FL'	0.99999917	7.77155E-07										'FL'	0.99999976	2.66145E-07				'FL'	1	6.61582E-10				'FL'	0.81647015	0.18352984				'FL'	0.99999988	1.61887E-07				'FL'	1	2.09537E-11				'FL'
PREDICTED	'FL'	0.99996734	3.26573E-05				'FL'	0.9999969	3.0874E-06										'FL'	1	2.4848E-09				'FL'	0.99999988	1.13654E-07				'REACTIVE'	0.029726917	0.97027314				'FL'	0.99999881	1.22569E-06				'FL'	1	3.03579E-14				'FL'
PREDICTED	'FL'	0.99998081	1.92381E-05				'FL'	0.99999154	8.44565E-06										'FL'	1	5.02074E-10				'FL'	1	1.11361E-09				'REACTIVE'	0.31842363	0.68157643				'FL'	0.9966529	0.003347158				'FL'	1	1.22239E-11				'FL'
PREDICTED	'FL'	0.99998903	1.0915E-05				'FL'	0.99999809	1.8527E-06										'FL'	1	4.4125E-09				'FL'	1	9.20428E-10				'FL'	0.69101137	0.3089886				'FL'	0.94762707	0.052372925				'FL'	1	4.62204E-12				'FL'
PREDICTED	'FL'	1	9.58122E-09				'FL'	0.99997652	2.3458E-05										'FL'	1	5.2523E-11				'FL'	1	1.60537E-08				'FL'	0.93780082	0.06219909				'FL'	0.99965715	0.000342835				'FL'	1	2.2662E-12				'FL'
PREDICTED	'FL'	0.99999809	1.92023E-06				'FL'	0.99995685	4.3203E-05										'FL'	0.99999988	7.29044E-08				'FL'	1	4.64819E-08				'FL'	0.58863568	0.41136432				'FL'	0.9993962	0.000603778				'FL'	1	5.31716E-09				'FL'
PREDICTED	'FL'	0.99986994	0.000130071				'FL'	0.99999857	1.43602E-06										'FL'	1	3.31452E-09				'FL'	0.99999976	1.91454E-07				'FL'	0.99995065	4.93524E-05				'FL'	0.99999082	9.21889E-06				'FL'	1	1.44926E-14				'FL'
PREDICTED	'FL'	0.99986088	0.000139092				'FL'	0.99999988	1.53578E-07										'FL'	1	2.04816E-08				'FL'	1	6.4245E-09				'FL'	0.94760609	0.052393883				'FL'	0.99999988	1.49308E-07				'FL'	1	5.38461E-10				'FL'
PREDICTED	'FL'	0.99321353	0.006786505				'FL'	0.99999666	3.29363E-06										'FL'	1	8.71247E-11				'FL'	0.99999976	2.80787E-07				'REACTIVE'	0.42899573	0.57100427				'FL'	1	9.64424E-09				'FL'	1	6.13701E-11				'FL'
PREDICTED	'FL'	0.99959821	0.00040177				'FL'	0.99999988	1.40923E-07										'FL'	1	1.97961E-09				'FL'	1	2.62308E-09				'FL'	0.89268422	0.10731577				'FL'	0.99999845	1.52747E-06				'FL'	1	8.50123E-11				'FL'
PREDICTED	'FL'	0.9707728	0.029227201				'FL'	1	2.87887E-09										'FL'	1	1.08938E-10				'FL'	0.99999177	8.22199E-06				'FL'	0.97581124	0.024188792				'FL'	1	2.1715E-08				'FL'	1	9.9526E-09				'FL'
PREDICTED	'FL'	0.99976939	0.000230584				'FL'	0.99999726	2.7102E-06										'FL'	1	3.19114E-08				'FL'	0.99999774	2.22492E-06				'FL'	0.98011351	0.019886522				'FL'	0.99999988	1.3526E-07				'FL'	1	1.29482E-14				'FL'
PREDICTED	'FL'	0.99946958	0.000530484				'FL'	0.99999988	8.5786E-08										'FL'	1	3.1752E-09				'FL'	1	1.25632E-08				'FL'	0.9110173	0.088982739				'FL'	1	3.81669E-11				'FL'	1	1.65536E-09				'FL'
PREDICTED	'FL'	0.99999607	3.97411E-06				'FL'	0.9999975	2.56052E-06										'FL'	1	2.69967E-08				'FL'	1	1.70714E-08				'FL'	0.97172463	0.028275441				'FL'	0.99999547	4.53166E-06				'FL'	1	4.10634E-10				'FL'
PREDICTED	'FL'	0.96317238	0.036827706				'FL'	0.99998379	1.62518E-05										'FL'	0.99999928	6.77712E-07				'FL'	0.99999988	1.10625E-07				'FL'	0.59170938	0.40829057				'FL'	1	1.74009E-08				'FL'	1	2.00503E-08				'FL'
PREDICTED	'FL'	0.99998152	1.85146E-05				'FL'	0.99996758	3.24083E-05										'FL'	0.99999607	3.98781E-06				'FL'	0.99999869	1.30701E-06				'FL'	0.982274	0.017725976				'FL'	0.99999917	8.60058E-07				'FL'	1	6.13249E-10				'FL'
PREDICTED	'FL'	0.99999225	7.73261E-06				'FL'	0.99999988	9.80941E-08										'FL'	1	2.27629E-11				'FL'	0.99998415	1.588E-05				'FL'	0.70239168	0.29760826				'FL'	1	5.31998E-13				'FL'	1	3.95873E-13				'FL'
PREDICTED	'FL'	0.99998534	1.46956E-05				'FL'	1	4.59184E-09										'FL'	1	2.17731E-10				'FL'	0.99999821	1.76684E-06				'FL'	0.9992094	0.000790558				'FL'	1	4.40245E-08				'FL'	1	1.42411E-08				'FL'
PREDICTED	'FL'	0.98481119	0.015188821				'FL'	0.99978691	0.000213115										'FL'	0.99999988	8.75389E-08				'FL'	0.99999619	3.80657E-06				'FL'	0.97626102	0.023738917				'FL'	1	9.18817E-11				'FL'	1	1.23864E-09				'FL'
PREDICTED	'FL'	0.99599481	0.004005194				'FL'	0.99992311	7.68399E-05										'FL'	1	2.37023E-09				'FL'	0.99999988	9.96894E-08				'FL'	0.91619289	0.083807111				'FL'	1	1.83575E-10				'FL'	1	8.80637E-09				'FL'
PREDICTED	'FL'	0.57274234	0.42725763				'FL'	1	5.39343E-08										'FL'	0.99999952	5.01058E-07				'FL'	0.99999964	4.08312E-07				'REACTIVE'	0.14070407	0.8592959				'FL'	1	2.03552E-08				'FL'	1	8.82254E-13				'FL'
PREDICTED	'FL'	0.59958571	0.40041426				'FL'	0.99998915	1.08589E-05										'FL'	0.99999976	2.20348E-07				'FL'	0.99997711	2.28695E-05				'FL'	0.50900322	0.49099681				'FL'	1	3.65402E-10				'FL'	1	3.04841E-13				'FL'
PREDICTED	'FL'	0.87623465	0.1237653				'FL'	0.9994399	0.000560122										'FL'	1	6.27859E-09				'FL'	0.99999332	6.65521E-06				'FL'	0.62705183	0.37294814				'FL'	1	1.17519E-12				'FL'	1	4.75367E-09				'FL'
PREDICTED	'REACTIVE'	0.10235594	0.8976441				'FL'	0.99999285	7.11536E-06										'FL'	0.99999905	9.32611E-07				'FL'	0.99999881	1.1894E-06				'FL'	0.9971903	0.002809667				'FL'	1	5.85314E-11				'FL'	1	5.18533E-14				'FL'
PREDICTED	'REACTIVE'	0.45686528	0.54313469				'FL'	0.99999976	2.38438E-07										'FL'	1	1.64987E-08				'FL'	0.99999988	6.84401E-08				'FL'	0.81922114	0.18077883				'FL'	1	4.68993E-09				'FL'	1	1.47388E-12				'FL'
PREDICTED	'FL'	0.56759125	0.43240881				'FL'	0.99999893	1.08392E-06										'FL'	0.99989247	0.000107456				'FL'	1	1.13329E-08				'FL'	0.80220145	0.19779855				'FL'	0.99999642	3.55545E-06				'FL'	1	1.5691E-16				'FL'
PREDICTED	'FL'	0.98287624	0.017123709				'FL'	0.99995708	4.28744E-05										'FL'	0.99921405	0.000785927				'FL'	0.99999976	2.34446E-07				'FL'	0.99857593	0.001424124				'FL'	1	2.93759E-11				'FL'	1	6.19226E-15				'FL'
PREDICTED	'FL'	0.80707318	0.19292679				'FL'	0.99997103	2.89959E-05										'FL'	0.99999964	3.79677E-07				'FL'	1	1.67134E-08				'FL'	0.91203678	0.087963238				'FL'	1	4.92411E-10				'FL'	1	6.56634E-09				'FL'
PREDICTED	'FL'	0.95529848	0.044701513				'FL'	0.9998771	0.000122832										'FL'	0.99936479	0.000635255				'FL'	0.99999964	4.04248E-07				'FL'	0.97858036	0.021419683				'FL'	1	6.54131E-11				'FL'	1	1.28799E-09				'FL'
PREDICTED	'FL'	0.99255884	0.007441128				'FL'	0.99996686	3.31243E-05										'FL'	0.99999774	2.22796E-06				'FL'	1	5.27412E-08				'FL'	0.97827607	0.021723898				'FL'	1	9.61217E-10				'FL'	1	2.87455E-08				'FL'
PREDICTED	'FL'	0.98306781	0.01693224				'FL'	0.9999975	2.51287E-06										'FL'	0.99619567	0.003804283				'FL'	1	4.02772E-08				'FL'	0.99542087	0.00457916				'FL'	1	5.51032E-08				'FL'	1	1.48356E-09				'FL'
PREDICTED	'FL'	0.66364175	0.33635831				'FL'	1	1.22322E-08										'FL'	0.99862182	0.00137815				'FL'	0.99999928	7.40261E-07				'FL'	0.99948478	0.000515217				'FL'	0.99999666	3.38406E-06				'FL'	1	8.00005E-10				'FL'
PREDICTED	'FL'	0.9994241	0.000575944				'FL'	0.9999975	2.50984E-06										'FL'	0.9884935	0.011506534				'FL'	1	4.26378E-08				'REACTIVE'	0.39206418	0.60793579				'FL'	0.99999905	9.07166E-07				'FL'	1	1.20909E-12				'FL'
PREDICTED	'FL'	0.97705632	0.022943722				'FL'	0.99999964	3.81922E-07										'FL'	0.99999785	2.12416E-06				'FL'	1	3.26674E-09				'FL'	0.98751873	0.012481251				'FL'	1	2.82929E-08				'FL'	1	6.68687E-12				'FL'
PREDICTED	'REACTIVE'	0.10457297	0.89542705				'FL'	0.99999952	4.61799E-07										'FL'	1	2.14825E-08				'FL'	1	2.20194E-10				'FL'	0.99945861	0.000541366				'FL'	0.99999964	3.2559E-07				'FL'	1	1.81915E-10				'FL'
PREDICTED	'FL'	0.99868721	0.001312782				'FL'	1	3.08421E-08										'FL'	0.99999785	2.20283E-06				'FL'	1	9.32782E-09				'FL'	0.92703891	0.072961077				'FL'	1	3.72601E-10				'FL'	1	5.82825E-11				'FL'
PREDICTED	'REACTIVE'	0.37592533	0.62407464				'FL'	1	3.40366E-08										'FL'	1	1.0909E-09				'FL'	1	2.53858E-09				'FL'	0.99964666	0.000353316				'FL'	0.99999988	1.68305E-07				'FL'	1	7.89413E-10				'FL'
PREDICTED	'FL'	0.99496776	0.005032197				'FL'	1	5.56469E-08										'FL'	1	9.23441E-10				'FL'	1	6.40953E-11				'FL'	0.97737646	0.022623591				'FL'	1	4.49969E-08				'FL'	0.99999988	1.50195E-07				'FL'
PREDICTED	'FL'	0.99976522	0.000234728				'FL'	0.99999976	1.83948E-07										'FL'	1	4.17887E-09				'FL'	1	1.52621E-09				'REACTIVE'	0.49011752	0.50988251				'FL'	0.99997211	2.79269E-05				'FL'	1	1.42546E-10				'FL'
PREDICTED	'FL'	0.99999988	6.68931E-08				'FL'	0.99999607	3.98516E-06										'FL'	0.99999559	4.35494E-06				'FL'	1	5.65143E-13				'REACTIVE'	0.033745397	0.96625459				'FL'	1	3.24794E-09				'FL'	1	1.01374E-10				'FL'
PREDICTED	'FL'	0.99999738	2.62143E-06				'FL'	0.99999368	6.27712E-06										'FL'	0.99999952	4.25577E-07				'FL'	1	4.20571E-10				'REACTIVE'	0.001773396	0.99822658				'FL'	0.99976009	0.000239968				'FL'	1	3.37957E-11				'FL'
PREDICTED	'FL'	0.99998665	1.33366E-05				'FL'	1	4.34559E-08										'FL'	1	6.36049E-10				'FL'	1	3.76111E-09				'REACTIVE'	0.000177408	0.99982268				'FL'	0.99999988	1.23169E-07				'FL'	1	4.76142E-14				'FL'
PREDICTED	'FL'	0.99999738	2.60302E-06				'FL'	0.99999881	1.22625E-06										'FL'	1	6.22272E-10				'FL'	1	4.24873E-08				'FL'	0.56872827	0.4312717				'FL'	0.99999523	4.74822E-06				'FL'	1	3.55139E-10				'FL'
PREDICTED	'FL'	0.99999774	2.26295E-06				'FL'	0.99998641	1.35382E-05										'FL'	1	3.29085E-09				'FL'	1	2.86423E-08				'REACTIVE'	0.35974902	0.64025098				'FL'	0.99990451	9.54699E-05				'FL'	1	6.20666E-11				'FL'
PREDICTED	'FL'	0.82212013	0.17787987				'FL'	0.99997842	2.15267E-05										'FL'	1	1.7167E-08				'FL'	0.99999869	1.26262E-06				'FL'	0.98272413	0.017275866				'FL'	0.99999809	1.88291E-06				'FL'	1	1.46463E-11				'FL'
PREDICTED	'FL'	0.83890057	0.16109948				'FL'	0.99999797	2.07429E-06										'FL'	0.99992406	7.59205E-05				'FL'	1	4.70933E-08				'FL'	0.73031199	0.26968804				'FL'	0.98340088	0.016599102				'FL'	1	5.91166E-09				'FL'
PREDICTED	'FL'	0.99766719	0.002332853				'FL'	0.99999738	2.58168E-06										'FL'	0.99999976	1.94901E-07				'FL'	1	9.02842E-10				'FL'	0.94092882	0.059071194				'FL'	0.99993908	6.09667E-05				'FL'	1	1.22271E-13				'FL'
PREDICTED	'FL'	0.99999928	7.68802E-07				'FL'	0.99998367	1.6279E-05										'FL'	0.99989879	0.000101139				'FL'	0.99999952	5.24621E-07				'FL'	0.99902272	0.000977297				'FL'	0.9999994	5.78448E-07				'FL'	1	1.88977E-12				'FL'
PREDICTED	'FL'	0.98809493	0.011905039				'FL'	0.99999905	9.67718E-07										'FL'	1	1.79615E-08				'FL'	1	3.44593E-09				'REACTIVE'	0.15386717	0.84613281				'FL'	0.99999988	1.48896E-07				'FL'	1	8.3561E-11				'FL'
PREDICTED	'FL'	0.9999336	6.64485E-05				'FL'	1	1.73769E-08										'FL'	1	5.66763E-09				'FL'	0.99999988	7.90754E-08				'FL'	0.78634387	0.21365616				'FL'	1	5.33792E-08				'FL'	1	1.01061E-08				'FL'
PREDICTED	'FL'	0.99977463	0.00022534				'FL'	0.99999762	2.42368E-06										'FL'	1	6.09926E-09				'FL'	1	6.25617E-09				'FL'	0.87607217	0.12392782				'FL'	0.99999857	1.48529E-06				'FL'	1	8.62699E-09				'FL'
PREDICTED	'FL'	0.99999869	1.30952E-06				'FL'	0.99999988	1.53256E-07										'FL'	1	7.98484E-09				'FL'	0.99999738	2.6638E-06				'FL'	0.67549783	0.3245022				'FL'	1	3.3776E-11				'FL'	1	9.83089E-09				'FL'
PREDICTED	'FL'	0.99999988	1.54948E-07				'FL'	0.99999797	2.07077E-06										'FL'	1	1.59791E-09				'FL'	0.99999976	2.19345E-07				'FL'	0.65775818	0.34224179				'FL'	1	2.89844E-08				'FL'	0.99999845	1.60027E-06				'FL'
PREDICTED	'FL'	0.99780446	0.002195574				'FL'	0.99984074	0.000159225										'FL'	0.99999702	3.00158E-06				'FL'	0.99999833	1.63507E-06				'FL'	0.99720335	0.002796684				'FL'	1	2.4076E-09				'FL'	0.99999988	1.67666E-07				'FL'
PREDICTED	'FL'	0.99999976	1.87578E-07				'FL'	0.99999738	2.65134E-06										'FL'	1	1.87029E-09				'FL'	1	4.03171E-08				'FL'	0.95881003	0.041189902				'FL'	0.99999988	1.66653E-07				'FL'	0.99999845	1.50606E-06				'FL'
PREDICTED	'FL'	0.99999881	1.19948E-06				'FL'	1	4.17835E-08										'FL'	0.99999988	9.68893E-08				'FL'	0.99999976	2.11946E-07				'FL'	0.66189808	0.33810183				'FL'	1	3.88846E-09				'FL'	1	8.51805E-10				'FL'
PREDICTED	'FL'	0.99975461	0.000245419				'FL'	1	1.25382E-09										'FL'	0.99999988	1.47675E-07				'FL'	0.99999952	4.78245E-07				'FL'	0.97660613	0.023393871				'FL'	1	1.88744E-08				'FL'	1	2.03133E-11				'FL'
PREDICTED	'FL'	0.99990225	9.77492E-05				'FL'	0.99999964	3.46168E-07										'FL'	1	2.32513E-09				'FL'	0.9999975	2.53212E-06				'FL'	0.78130227	0.2186977				'FL'	1	5.18757E-09				'FL'	1	3.59264E-09				'FL'
PREDICTED	'FL'	0.99987137	0.000128638				'FL'	0.99999857	1.48255E-06										'FL'	0.99999356	6.48913E-06				'FL'	0.99999988	8.0302E-08				'FL'	0.99993694	6.30581E-05				'FL'	1	7.06594E-12				'FL'	1	8.73274E-10				'FL'
PREDICTED	'FL'	0.99999893	1.07985E-06				'FL'	0.99999988	6.85577E-08										'FL'	0.99999988	9.68781E-08				'FL'	1	5.79372E-08				'FL'	0.84181911	0.15818085				'FL'	1	1.17975E-08				'FL'	1	7.49372E-11				'FL'
PREDICTED	'FL'	0.99987042	0.000129563				'FL'	0.99999988	1.10839E-07										'FL'	0.99999583	4.17625E-06				'FL'	1	4.63122E-09				'REACTIVE'	0.01059177	0.98940825				'FL'	1	1.14112E-10				'FL'	1	3.13061E-09				'FL'
PREDICTED	'FL'	0.99999809	1.91463E-06				'FL'	0.99999845	1.55975E-06										'FL'	0.99999881	1.23976E-06				'FL'	1	5.22221E-08				'REACTIVE'	0.15244783	0.84755218				'FL'	0.99999988	8.35947E-08				'FL'	1	4.16945E-08				'FL'
PREDICTED	'FL'	0.99999261	7.42401E-06				'FL'	0.99151844	0.008481517										'FL'	0.99999928	7.37123E-07				'FL'	0.99999988	6.24022E-08				'FL'	0.71800613	0.28199384				'FL'	1	1.13763E-08				'FL'	1	5.43037E-11				'FL'
PREDICTED	'FL'	0.9996655	0.000334489				'FL'	0.99959701	0.000402979										'FL'	0.99999154	8.46193E-06				'FL'	0.99943012	0.000569802				'FL'	0.84547919	0.15452076				'FL'	1	4.22407E-10				'FL'	1	1.8276E-13				'FL'
PREDICTED	'FL'	0.78890526	0.21109471				'FL'	0.99972302	0.000276987										'FL'	0.99999988	7.27343E-08				'FL'	0.99999964	3.24992E-07				'FL'	0.85478264	0.14521734				'FL'	1	2.02578E-08				'FL'	1	2.5028E-11				'FL'
PREDICTED	'FL'	0.99999928	7.05627E-07				'FL'	0.99713022	0.002869857										'FL'	1	4.48935E-08				'FL'	0.99999976	2.10999E-07				'FL'	0.8944965	0.10550344				'FL'	0.99999964	3.10602E-07				'FL'	1	2.22242E-13				'FL'
PREDICTED	'FL'	0.99699879	0.003001294				'REACTIVE'	0.39028224	0.60971779										'FL'	1	5.74365E-12				'FL'	0.99999952	5.32935E-07				'FL'	0.76430291	0.23569715				'FL'	0.99999976	1.80175E-07				'FL'	1	1.05227E-11				'FL'
PREDICTED	'FL'	0.99999857	1.46791E-06				'FL'	0.99364364	0.006356323										'FL'	1	4.61002E-10				'FL'	0.99999988	7.58239E-08				'REACTIVE'	0.2911073	0.7088927				'FL'	1	8.27822E-09				'FL'	1	6.39972E-11				'FL'
PREDICTED	'FL'	0.99780518	0.002194827				'FL'	0.99999976	2.75306E-07										'FL'	0.99999976	2.31795E-07				'FL'	0.99999821	1.72867E-06				'FL'	0.99966359	0.000336444				'FL'	1	4.64674E-10				'FL'	1	6.89931E-11				'FL'
PREDICTED	'FL'	0.99844283	0.001557194				'FL'	1	9.49958E-10										'FL'	1	8.07739E-09				'FL'	1	4.30911E-09				'REACTIVE'	0.48766467	0.51233536				'FL'	0.99999976	2.12269E-07				'FL'	0.99999988	1.67305E-07				'FL'
PREDICTED	'FL'	0.99999976	2.60411E-07				'FL'	0.99999964	2.99566E-07										'FL'	0.99999607	3.95496E-06				'FL'	0.99999213	7.87932E-06				'FL'	0.76370144	0.23629855				'FL'	0.99999952	4.82253E-07				'FL'	1	5.728E-09				'FL'
PREDICTED	'FL'	0.99998164	1.83863E-05				'FL'	0.99999487	5.11508E-06										'FL'	1	6.29056E-09				'FL'	0.99998963	1.03829E-05				'FL'	0.97819841	0.021801615				'FL'	0.99998796	1.20077E-05				'FL'	1	1.57352E-11				'FL'
PREDICTED	'FL'	0.99935776	0.000642212				'FL'	0.99999928	7.43732E-07										'FL'	0.99999332	6.62176E-06				'FL'	0.99992752	7.24938E-05				'FL'	0.99977535	0.000224711				'FL'	0.99999988	1.1136E-07				'FL'	0.99999988	6.80573E-08				'FL'
PREDICTED	'FL'	0.93210918	0.06789086				'FL'	0.99998927	1.07304E-05										'FL'	1	3.18758E-12				'FL'	1	4.44662E-08				'FL'	0.95468932	0.045310669				'FL'	0.99999988	7.49281E-08				'FL'	1	8.49089E-12				'FL'
PREDICTED	'FL'	0.97803009	0.021969924				'FL'	0.99998307	1.69266E-05										'FL'	1	2.29461E-08				'FL'	1	7.39635E-09				'FL'	0.99907058	0.000929466				'FL'	0.9999975	2.47864E-06				'FL'	1	9.18071E-11				'FL'
PREDICTED	'FL'	0.79211164	0.20788833				'FL'	0.99999917	7.79585E-07										'FL'	1	9.83269E-09				'FL'	1	2.8358E-08				'REACTIVE'	0.002970415	0.99702954				'FL'	0.9990133	0.000986649				'FL'	1	1.49263E-10				'FL'
PREDICTED	'REACTIVE'	0.023920005	0.97608				'FL'	1	1.80712E-08										'FL'	1	1.26664E-08				'FL'	1	3.61715E-10				'REACTIVE'	0.010287438	0.9897126				'FL'	1	2.09723E-08				'FL'	1	8.82988E-09				'FL'
PREDICTED	'REACTIVE'	0.2805931	0.7194069				'FL'	0.99999857	1.459E-06										'FL'	1	2.24483E-11				'FL'	1	1.14374E-08				'FL'	0.95538205	0.04461797				'FL'	0.99999845	1.52871E-06				'FL'	0.99999726	2.79881E-06				'FL'
PREDICTED	'FL'	0.99988317	0.000116786				'FL'	0.99999988	7.44042E-08										'FL'	0.99999988	7.03316E-08				'FL'	0.99999988	1.46722E-07				'FL'	0.99378079	0.006219253				'FL'	0.9999373	6.27147E-05				'FL'	1	6.41027E-09				'FL'
PREDICTED	'FL'	0.72710395	0.27289605				'FL'	0.99999952	4.40846E-07										'FL'	0.99999988	1.03816E-07				'FL'	0.99999976	2.95522E-07				'FL'	0.8768121	0.12318791				'FL'	1	1.40247E-08				'FL'	1	5.2814E-09				'FL'
PREDICTED	'REACTIVE'	0.1200915	0.87990856				'FL'	0.99999964	3.89427E-07										'FL'	1	5.29477E-10				'FL'	0.99988055	0.000119407				'FL'	0.99926847	0.000731529				'FL'	0.99999988	1.03346E-07				'FL'	1	5.83947E-08				'FL'
PREDICTED	'FL'	0.58954364	0.41045639				'FL'	0.99999857	1.40602E-06										'FL'	0.99999988	6.039E-08				'FL'	1	1.08359E-08				'FL'	0.99943012	0.000569885				'FL'	1	1.0826E-08				'FL'	1	1.04003E-08				'FL'
PREDICTED	'REACTIVE'	0.29243499	0.70756501				'FL'	0.9999994	6.05101E-07										'FL'	0.99999845	1.53193E-06				'FL'	0.99999857	1.41164E-06				'REACTIVE'	0.017494068	0.98250592				'FL'	0.99999928	7.42896E-07				'FL'	1	4.26137E-09				'FL'
PREDICTED	'FL'	0.99723828	0.002761693				'FL'	0.99998724	1.27004E-05										'FL'	1	7.69451E-09				'FL'	1	1.49247E-08				'FL'	0.83793062	0.16206941				'FL'	0.99998319	1.68069E-05				'FL'	1	1.35647E-11				'FL'
PREDICTED	'FL'	0.85259324	0.14740673				'FL'	0.99999881	1.20474E-06										'FL'	0.99999976	2.57913E-07				'FL'	1	2.18548E-08				'FL'	0.98857993	0.011420106				'FL'	0.99999416	5.85856E-06				'FL'	1	2.20013E-11				'FL'
PREDICTED	'FL'	0.85251355	0.14748648				'FL'	1	6.63906E-10										'FL'	0.99999928	6.86954E-07				'FL'	0.99999917	7.85117E-07				'FL'	0.98577058	0.014229434				'FL'	0.99999464	5.35273E-06				'FL'	1	6.21396E-12				'FL'
PREDICTED	'FL'	0.72181016	0.27818984				'FL'	0.9999994	5.42508E-07										'FL'	0.99999976	2.63642E-07				'FL'	1	1.05347E-09				'FL'	0.9986071	0.001392947				'FL'	0.99999881	1.18723E-06				'FL'	1	3.92461E-11				'FL'
PREDICTED	'REACTIVE'	0.28014931	0.71985072				'FL'	1	9.86603E-09										'FL'	0.99999607	3.97844E-06				'FL'	1	2.16349E-10				'FL'	0.99881077	0.001189264				'FL'	0.99999893	1.05988E-06				'FL'	1	4.1872E-09				'FL'
PREDICTED	'FL'	0.9479987	0.052001346				'FL'	0.99999976	2.47285E-07										'FL'	1	1.89508E-08				'FL'	1	2.32855E-10				'REACTIVE'	0.000100198	0.99989974				'FL'	0.9999907	9.2805E-06				'FL'	0.99999988	7.37232E-08				'FL'
PREDICTED	'REACTIVE'	0.014578111	0.9854219				'FL'	0.9999994	5.63827E-07										'FL'	0.99999464	5.4062E-06				'FL'	0.99999976	2.02169E-07				'REACTIVE'	0.061780505	0.93821949				'FL'	0.99999952	4.79693E-07				'FL'	0.99999964	4.11497E-07				'FL'
PREDICTED	'REACTIVE'	0.004681912	0.99531811				'FL'	0.99999976	2.55533E-07										'FL'	1	4.20755E-10				'FL'	1	4.80928E-10				'REACTIVE'	0.13479783	0.86520225				'FL'	1	5.05062E-09				'FL'	1	1.30543E-13				'FL'
PREDICTED	'FL'	0.97892511	0.021074893				'FL'	0.99999213	7.90497E-06										'FL'	0.99999738	2.63605E-06				'FL'	0.99999785	2.12443E-06				'REACTIVE'	0.042666011	0.95733392				'FL'	1	1.33867E-10				'FL'	1	7.88163E-12				'FL'
PREDICTED	'REACTIVE'	0.07070408	0.9292959				'FL'	0.99998748	1.25669E-05										'FL'	1	8.86921E-10				'FL'	1	1.83057E-08				'REACTIVE'	0.029192708	0.97080731				'FL'	1	9.93534E-12				'FL'	1	3.43238E-12				'FL'
PREDICTED	'FL'	0.99717772	0.002822244				'FL'	0.99999893	1.01829E-06										'FL'	0.99999869	1.31543E-06				'FL'	1	9.25765E-11				'FL'	0.71751457	0.2824854				'FL'	1	6.36911E-10				'FL'	1	3.50269E-10				'FL'
PREDICTED	'FL'	0.99980026	0.000199813				'FL'	0.99999499	5.03444E-06										'FL'	1	3.3029E-10				'FL'	0.99999774	2.23261E-06				'FL'	0.91302252	0.086977489				'FL'	1	1.74244E-09				'FL'	1	2.35863E-09				'FL'
PREDICTED	'FL'	0.78909534	0.21090469				'FL'	0.99999237	7.62964E-06										'FL'	0.99999988	1.7051E-07				'FL'	1	7.68081E-10				'FL'	0.79706115	0.2029388				'FL'	1	5.61358E-09				'FL'	1	3.23447E-09				'FL'
PREDICTED	'FL'	0.99950266	0.000497345				'FL'	0.9999969	3.12583E-06										'FL'	1	1.79121E-09				'FL'	1	4.2133E-09				'FL'	0.60256106	0.39743891				'FL'	1	7.25846E-09				'FL'	1	1.97859E-11				'FL'
PREDICTED	'FL'	0.99434012	0.005659889				'FL'	0.99998796	1.20239E-05										'FL'	0.99999964	3.11277E-07				'FL'	0.9999994	6.11493E-07				'FL'	0.99892598	0.001073982				'FL'	0.99996436	3.56123E-05				'FL'	1	7.14325E-10				'FL'
PREDICTED	'FL'	0.97341949	0.026580445				'FL'	0.99996066	3.93586E-05										'FL'	1	4.80798E-09				'FL'	0.99999988	1.18031E-07				'REACTIVE'	0.022496557	0.97750342				'FL'	0.99999988	8.1164E-08				'FL'	1	2.70987E-09				'FL'
PREDICTED	'FL'	0.68293679	0.31706318				'FL'	0.99999928	7.00931E-07										'FL'	1	3.41185E-08				'FL'	1	1.458E-08				'FL'	0.88477325	0.11522666				'FL'	0.99999988	1.56512E-07				'FL'	0.99999952	4.97418E-07				'FL'
PREDICTED	'REACTIVE'	0.45093793	0.54906207				'FL'	0.99999845	1.4958E-06										'FL'	1	2.20262E-08				'FL'	1	5.4494E-09				'FL'	0.99488419	0.005115762				'FL'	1	9.90394E-11				'FL'	0.99999988	1.02902E-07				'FL'
PREDICTED	'FL'	0.92769951	0.072300419				'FL'	0.99999928	6.63068E-07										'FL'	1	5.2975E-10				'FL'	1	3.1366E-08				'FL'	0.55410707	0.44589296				'FL'	1	4.15916E-09				'FL'	0.99999988	6.86281E-08				'FL'
PREDICTED	'FL'	0.8863104	0.11368962				'FL'	0.99991846	8.14816E-05										'FL'	1	2.62436E-09				'FL'	0.99999976	2.37079E-07				'REACTIVE'	0.046519484	0.95348048				'FL'	0.99999988	1.39772E-07				'FL'	1	1.37375E-11				'FL'
PREDICTED	'FL'	0.99897182	0.001028208				'FL'	0.99991357	8.63873E-05										'FL'	1	1.50781E-08				'FL'	0.99999988	8.45085E-08				'FL'	0.96304905	0.036950912				'FL'	0.9999994	5.55104E-07				'FL'	1	4.70641E-12				'FL'
PREDICTED	'FL'	1	1.9592E-09				'FL'	1	5.16113E-08										'FL'	1	5.3819E-08				'FL'	0.99999988	6.24841E-08				'REACTIVE'	0.33455375	0.66544628				'FL'	0.9999994	6.52289E-07				'FL'	1	1.83575E-12				'FL'
PREDICTED	'FL'	0.99997556	2.44568E-05				'FL'	0.99999821	1.76557E-06										'FL'	1	1.58117E-09				'FL'	0.99999988	7.91142E-08				'FL'	0.99249214	0.007507837				'FL'	0.99999726	2.73559E-06				'FL'	1	4.28352E-13				'FL'
PREDICTED	'FL'	0.99999976	2.10962E-07				'FL'	0.99999917	7.9791E-07										'FL'	0.99999976	2.45989E-07				'FL'	0.99999988	1.29169E-07				'FL'	0.98408973	0.015910327				'FL'	0.99993885	6.11953E-05				'FL'	0.99999917	8.65032E-07				'FL'
PREDICTED	'FL'	0.99999964	3.25616E-07				'FL'	0.99999952	4.42677E-07										'FL'	1	8.03607E-09				'FL'	0.99999225	7.71831E-06				'FL'	0.90483838	0.095161669				'FL'	0.51621145	0.48378861				'FL'	0.99999869	1.27708E-06				'FL'
PREDICTED	'FL'	0.90689242	0.093107603				'FL'	0.99999607	3.90026E-06										'FL'	1	5.34996E-09				'FL'	0.99999905	9.40133E-07				'REACTIVE'	0.062870219	0.93712974				'FL'	0.99999726	2.68618E-06				'FL'	0.99999893	1.0866E-06				'FL'
PREDICTED	'REACTIVE'	0.1683315	0.83166856				'FL'	0.99999988	9.11849E-08										'FL'	1	5.93759E-08				'FL'	1	1.87163E-09				'REACTIVE'	0.055856798	0.94414318				'FL'	0.99999499	4.96531E-06				'FL'	1	7.58948E-09				'FL'
PREDICTED	'FL'	0.99965537	0.000344693				'FL'	0.99998808	1.18943E-05										'FL'	0.99999642	3.52726E-06				'FL'	0.99998605	1.40025E-05				'FL'	0.95510489	0.04489509				'FL'	0.99999988	8.73868E-08				'FL'	1	1.73182E-09				'FL'
PREDICTED	'FL'	0.99974102	0.000258959				'FL'	0.99972302	0.000277006										'FL'	0.99999928	7.21597E-07				'FL'	0.99994171	5.83336E-05				'FL'	0.91154939	0.088450573				'FL'	0.99999952	5.21929E-07				'FL'	1	7.11964E-13				'FL'
PREDICTED	'FL'	0.99975151	0.000248524				'FL'	0.99988461	0.000115381										'FL'	0.99999344	6.52174E-06				'FL'	0.99999881	1.18961E-06				'FL'	0.84813225	0.15186772				'FL'	0.99999094	9.06044E-06				'FL'	0.99999964	3.36756E-07				'FL'
PREDICTED	'FL'	0.99984324	0.000156705				'FL'	0.99712414	0.002875883										'FL'	1	1.75032E-08				'FL'	0.99999988	1.16777E-07				'REACTIVE'	0.33470654	0.66529346				'FL'	0.9999994	6.16159E-07				'FL'	1	6.406E-10				'FL'
PREDICTED	'FL'	0.98392439	0.016075525				'FL'	0.99999344	6.5941E-06										'FL'	0.99998844	1.16087E-05				'FL'	1	7.49397E-09				'FL'	0.89173877	0.10826121				'FL'	0.99999976	1.83131E-07				'FL'	1	3.32253E-12				'FL'
PREDICTED	'FL'	0.99998569	1.42748E-05				'FL'	0.9999795	2.05482E-05										'FL'	0.99999988	1.31366E-07				'FL'	0.99999964	3.09415E-07				'FL'	0.97662842	0.0233716				'FL'	0.99999988	1.04703E-07				'FL'	0.99999976	2.40944E-07				'FL'
PREDICTED	'FL'	0.99843949	0.001560569				'FL'	0.99996924	3.07183E-05										'FL'	0.99999189	8.06704E-06				'FL'	0.99999964	3.41544E-07				'FL'	0.92522615	0.07477387				'FL'	0.99999988	1.7334E-07				'FL'	1	7.37381E-11				'FL'
PREDICTED	'FL'	0.99769187	0.002308202				'FL'	0.9999783	2.16395E-05										'FL'	0.99166483	0.008335103				'FL'	0.99999976	1.9202E-07				'FL'	0.89823091	0.10176911				'FL'	0.99992383	7.61901E-05				'FL'	1	6.22429E-10				'FL'
PREDICTED	'FL'	0.99991667	8.32998E-05				'FL'	0.99999952	4.51606E-07										'FL'	0.99999642	3.56017E-06				'FL'	0.99999988	1.73688E-07				'FL'	0.98684978	0.013150169				'FL'	0.99999666	3.29801E-06				'FL'	1	1.49586E-11				'FL'
PREDICTED	'FL'	0.99893123	0.001068765				'FL'	1	1.27521E-08										'FL'	0.9999994	5.77785E-07				'FL'	0.99999988	7.74628E-08				'REACTIVE'	0.33768818	0.66231179				'FL'	0.99993944	6.05448E-05				'FL'	0.99999988	9.48258E-08				'FL'
PREDICTED	'FL'	0.81184959	0.18815044				'FL'	0.99999881	1.20143E-06										'FL'	0.9999994	6.34132E-07				'FL'	0.99998474	1.52526E-05				'FL'	0.98318899	0.016810983				'FL'	0.99999857	1.47643E-06				'FL'	1	3.27636E-10				'FL'
PREDICTED	'FL'	0.99787462	0.002125355				'FL'	0.9999994	5.71867E-07										'FL'	0.9999938	6.1869E-06				'FL'	0.9999994	6.19125E-07				'FL'	0.99983597	0.000164062				'FL'	1	1.44622E-11				'FL'	1	2.71636E-11				'FL'
PREDICTED	'FL'	0.79132915	0.20867081				'FL'	0.99999988	1.70126E-07										'FL'	0.99999964	3.68691E-07				'FL'	0.9999994	6.27702E-07				'FL'	0.99045461	0.00954535				'FL'	1	2.83378E-11				'FL'	0.99999988	6.28539E-08				'FL'
PREDICTED	'FL'	0.99998522	1.47878E-05				'FL'	0.99999976	1.91119E-07										'FL'	0.99999917	8.71846E-07				'FL'	0.99999988	6.38983E-08				'FL'	0.92114139	0.078858584				'FL'	1	9.63225E-10				'FL'	1	1.17788E-13				'FL'
PREDICTED	'REACTIVE'	0.16773701	0.83226305				'FL'	1	5.89563E-08										'FL'	0.99999976	2.70273E-07				'FL'	0.99999988	1.14748E-07				'REACTIVE'	0.41678923	0.58321083				'FL'	0.99999988	6.13725E-08				'FL'	1	7.26887E-12				'FL'
PREDICTED	'FL'	0.98171806	0.01828189				'FL'	0.99998701	1.2957E-05										'FL'	1	5.71248E-10				'FL'	0.99999464	5.41067E-06				'FL'	0.84308714	0.15691289				'FL'	1	2.38776E-10				'FL'	1	7.7007E-11				'FL'
PREDICTED	'FL'	0.72251749	0.27748248				'FL'	0.99998987	1.01499E-05										'FL'	0.99999976	1.87846E-07				'FL'	1	2.45921E-08				'REACTIVE'	0.3506135	0.64938658				'FL'	0.99967527	0.000324736				'FL'	1	1.07263E-08				'FL'
PREDICTED	'FL'	0.98795241	0.012047637				'FL'	0.99999905	9.52091E-07										'FL'	1	3.16568E-11				'FL'	0.99999726	2.79944E-06				'FL'	0.64339823	0.35660174				'FL'	0.9999994	6.06563E-07				'FL'	1	2.18499E-08				'FL'
PREDICTED	'FL'	0.92593664	0.074063346				'FL'	0.99999976	2.20288E-07										'FL'	0.99999988	6.28027E-08				'FL'	0.99999976	2.59954E-07				'FL'	0.9999392	6.07932E-05				'FL'	0.99995327	4.67113E-05				'FL'	1	4.01459E-08				'FL'
PREDICTED	'REACTIVE'	0.002106259	0.99789375				'FL'	0.99999988	1.12943E-07										'FL'	0.9999299	7.00725E-05				'FL'	1	3.5185E-09				'FL'	0.99487394	0.005126005				'FL'	1	6.21126E-10				'FL'	1	2.22415E-10				'FL'
PREDICTED	'FL'	0.96494693	0.035053018				'FL'	0.99999797	2.02853E-06										'FL'	1	6.94047E-09				'FL'	0.99999881	1.22929E-06				'FL'	0.99940348	0.000596493				'FL'	1	1.35978E-11				'FL'	0.99997699	2.30065E-05				'FL'
PREDICTED	'FL'	0.93878716	0.061212849				'FL'	0.99996972	3.03292E-05										'FL'	1	8.0502E-09				'FL'	0.99999988	1.07198E-07				'FL'	0.999933	6.70277E-05				'FL'	1	3.65841E-13				'FL'	1	1.60884E-08				'FL'
PREDICTED	'REACTIVE'	0.010348951	0.98965108				'FL'	0.99999452	5.54293E-06										'FL'	1	4.39791E-09				'FL'	0.99999905	9.36325E-07				'FL'	0.91619146	0.083808497				'FL'	1	6.52468E-14				'FL'	1	1.25116E-12				'FL'
PREDICTED	'REACTIVE'	0.073304132	0.92669588				'FL'	0.99999666	3.33484E-06										'FL'	1	1.26556E-08				'FL'	0.99999976	1.93188E-07				'REACTIVE'	0.2607494	0.7392506				'FL'	1	1.58814E-15				'FL'	1	1.21899E-09				'FL'
PREDICTED	'FL'	0.96193939	0.038060557				'FL'	0.99999964	3.2215E-07										'FL'	1	7.17392E-09				'FL'	0.99999988	1.43526E-07				'REACTIVE'	0.37934494	0.62065506				'FL'	1	7.23125E-15				'FL'	1	1.30803E-09				'FL'
PREDICTED	'FL'	0.85531282	0.14468716				'FL'	1	1.85078E-08										'FL'	0.99999928	7.4893E-07				'FL'	0.99999988	6.12101E-08				'FL'	0.99725622	0.002743789				'FL'	1	7.77052E-11				'FL'	1	4.24662E-10				'FL'
PREDICTED	'REACTIVE'	0.44600114	0.55399889				'FL'	1	5.84306E-08										'FL'	0.99999964	4.05757E-07				'FL'	1	4.77162E-08				'FL'	0.99814999	0.001850029				'FL'	1	5.71939E-15				'FL'	1	1.72688E-09				'FL'
PREDICTED	'FL'	0.99358433	0.006415655				'FL'	1	4.19513E-08										'FL'	1	2.7882E-09				'FL'	1	3.79177E-08				'FL'	0.99842811	0.001571893				'FL'	1	6.24896E-14				'FL'	1	7.1085E-10				'FL'
PREDICTED	'FL'	0.71198434	0.28801566				'FL'	0.99999917	8.23867E-07										'FL'	1	3.26412E-08				'FL'	1	1.45772E-09				'FL'	0.70167577	0.29832423				'FL'	1	6.335E-13				'FL'	1	5.87006E-08				'FL'
PREDICTED	'FL'	0.69349074	0.30650929				'FL'	1	1.06247E-08										'FL'	1	5.63523E-08				'FL'	1	2.07393E-11				'FL'	0.98992014	0.01007991				'FL'	1	8.49381E-10				'FL'	1	1.08716E-14				'FL'
PREDICTED	'FL'	0.70589167	0.29410827				'FL'	0.99999845	1.54225E-06										'FL'	0.99999917	7.8154E-07				'FL'	1	8.54518E-10				'REACTIVE'	0.002630191	0.99736977				'FL'	1	5.7338E-11				'FL'	1	3.65313E-11				'FL'
PREDICTED	'FL'	0.99865413	0.001345831				'FL'	1	1.77427E-08										'FL'	0.99999392	6.1232E-06				'FL'	0.99999845	1.57844E-06				'REACTIVE'	0.007926845	0.99207312				'FL'	1	1.92475E-12				'FL'	1	8.91731E-11				'FL'
PREDICTED	'FL'	0.63956642	0.36043361				'FL'	0.9999454	5.45597E-05										'FL'	0.99999273	7.29462E-06				'FL'	1	6.57213E-09				'REACTIVE'	0.052524034	0.94747591				'FL'	1	1.03932E-09				'FL'	1	1.11538E-12				'FL'
PREDICTED	'FL'	0.56775743	0.4322426				'FL'	0.99999905	9.40214E-07										'FL'	1	5.08922E-09				'FL'	1	3.57161E-09				'FL'	0.88326555	0.11673449				'FL'	1	1.66158E-12				'FL'	1	2.77691E-13				'FL'
PREDICTED	'REACTIVE'	0.027418299	0.97258174				'FL'	1	5.61282E-08										'FL'	0.99999809	1.9097E-06				'FL'	1	1.91005E-09				'REACTIVE'	0.16415104	0.83584899				'FL'	1	1.3384E-13				'FL'	1	2.13573E-11				'FL'
PREDICTED	'FL'	0.8567549	0.14324507				'FL'	0.99998927	1.07018E-05										'FL'	0.99997389	2.60772E-05				'FL'	0.99999928	7.61779E-07				'REACTIVE'	0.028385228	0.97161478				'FL'	1	1.85901E-11				'FL'	1	1.78056E-11				'FL'
PREDICTED	'FL'	0.99998927	1.06848E-05				'FL'	0.99996591	3.41117E-05										'FL'	0.99965823	0.000341768				'FL'	0.99999988	1.0501E-07				'REACTIVE'	0.012933961	0.98706597				'FL'	1	1.49656E-14				'FL'	1	2.46637E-11				'FL'
PREDICTED	'FL'	0.99992037	7.96056E-05				'FL'	0.99998462	1.54253E-05										'FL'	0.99999988	1.47836E-07				'FL'	0.99998736	1.26947E-05				'REACTIVE'	0.033421725	0.96657825				'FL'	1	2.24117E-13				'FL'	1	1.01418E-15				'FL'
PREDICTED	'FL'	0.99989259	0.000107347				'FL'	0.99999917	8.05875E-07										'FL'	1	1.71274E-09				'FL'	0.99999988	1.12305E-07				'REACTIVE'	0.032215122	0.96778482				'FL'	1	3.58339E-14				'FL'	1	1.99557E-13				'FL'
PREDICTED	'FL'	0.99653363	0.003466377				'FL'	0.99999988	1.36061E-07										'FL'	1	3.06686E-09				'FL'	1	4.26776E-11				'FL'	0.99608374	0.0039162				'FL'	1	5.5747E-11				'FL'	1	2.95454E-13				'FL'
PREDICTED	'FL'	0.99999905	9.89542E-07				'FL'	0.9999963	3.67464E-06										'FL'	0.99999976	1.79973E-07				'FL'	1	5.18884E-08				'FL'	0.52191412	0.47808591				'FL'	1	2.12442E-10				'FL'	1	3.21446E-11				'FL'
PREDICTED	'FL'	0.99986839	0.000131572				'FL'	1	3.62631E-09										'FL'	1	1.2783E-09				'FL'	0.99999869	1.27521E-06				'REACTIVE'	0.12219876	0.8778013				'FL'	1	2.90376E-11				'FL'	1	1.70481E-14				'FL'
PREDICTED	'FL'	0.64430463	0.3556954				'FL'	0.99999905	9.78031E-07										'FL'	1	5.59373E-08				'FL'	1	1.1275E-08				'REACTIVE'	0.041308627	0.95869136				'FL'	1	4.51571E-11				'FL'	1	9.8392E-12				'FL'
PREDICTED	'FL'	0.70769876	0.29230127				'FL'	0.99999928	6.83616E-07										'FL'	1	1.538E-08				'FL'	0.99999547	4.5465E-06				'REACTIVE'	0.2151074	0.78489262				'FL'	1	5.32891E-12				'FL'	1	6.72806E-11				'FL'
PREDICTED	'FL'	0.97094268	0.029057335				'FL'	0.99999988	6.89362E-08										'FL'	1	1.25759E-09				'FL'	0.99998653	1.34293E-05				'REACTIVE'	0.056233846	0.94376618				'FL'	1	1.58257E-09				'FL'	1	7.80961E-12				'FL'
PREDICTED	'FL'	0.99999881	1.23656E-06				'FL'	1	3.02887E-08										'FL'	1	2.01534E-08				'FL'	0.99999905	1.00831E-06				'REACTIVE'	0.046728928	0.95327103				'FL'	0.9999994	5.85486E-07				'FL'	1	3.26001E-13				'FL'
PREDICTED	'FL'	0.99836022	0.001639806				'FL'	0.99999964	3.11227E-07										'FL'	0.99999392	6.02762E-06				'FL'	1	1.43732E-08				'REACTIVE'	8.97688E-05	0.99991024				'FL'	0.99999976	2.2511E-07				'FL'	1	2.86215E-17				'FL'
PREDICTED	'FL'	0.99999964	3.44431E-07				'FL'	0.99999952	4.18303E-07										'FL'	0.99999881	1.22163E-06				'FL'	0.99999928	7.6527E-07				'FL'	0.51540744	0.48459253				'FL'	0.99999809	1.90022E-06				'FL'	1	3.29232E-14				'FL'
PREDICTED	'FL'	0.99999785	2.13518E-06				'FL'	0.99997723	2.27281E-05										'FL'	0.99999976	2.54157E-07				'FL'	0.99985647	0.000143556				'REACTIVE'	0.080860317	0.91913962				'FL'	0.9999994	5.70545E-07				'FL'	1	5.49925E-14				'FL'
PREDICTED	'FL'	1	1.16345E-08				'FL'	0.9999975	2.49762E-06										'FL'	0.99999857	1.48778E-06				'FL'	0.98857671	0.011423276				'REACTIVE'	0.008696816	0.99130321				'FL'	0.99999821	1.77177E-06				'FL'	1	2.33261E-14				'FL'
PREDICTED	'FL'	0.94875449	0.051245581				'FL'	0.99999905	9.36113E-07										'FL'	0.99999976	2.68637E-07				'FL'	1	1.55981E-08				'REACTIVE'	0.47409213	0.52590787				'FL'	1	1.44359E-08				'FL'	1	5.78014E-13				'FL'
PREDICTED	'REACTIVE'	0.20059866	0.79940128				'FL'	0.99473757	0.005262404										'FL'	0.99999988	6.6683E-08				'FL'	0.99999869	1.33137E-06				'REACTIVE'	0.001750332	0.99824959				'FL'	0.99999976	1.86364E-07				'FL'	1	2.66297E-13				'FL'
PREDICTED	'FL'	0.99705136	0.002948592				'FL'	0.99994016	5.9898E-05										'FL'	1	1.43439E-08				'FL'	0.99999917	8.17823E-07				'FL'	0.97647947	0.023520533				'FL'	1	2.10479E-14				'FL'	1	9.89267E-14				'FL'
PREDICTED	'FL'	0.99971074	0.000289294				'FL'	0.9997192	0.000280741										'FL'	0.99999952	5.14569E-07				'FL'	1	1.78319E-09				'FL'	0.96084297	0.039156988				'FL'	1	1.16309E-12				'FL'	1	6.32389E-13				'FL'
PREDICTED	'FL'	0.99886972	0.001130303				'FL'	0.99996436	3.55906E-05										'FL'	0.99999762	2.3614E-06				'FL'	0.9999994	5.37827E-07				'FL'	0.98958123	0.010418711				'FL'	1	7.23424E-13				'FL'	1	5.73865E-12				'FL'
PREDICTED	'FL'	0.99999595	4.02497E-06				'FL'	0.99995947	4.04861E-05										'FL'	1	2.21753E-09				'FL'	0.99999964	3.01303E-07				'FL'	0.53626114	0.46373877				'FL'	1	2.76972E-12				'FL'	1	9.24601E-13				'FL'
PREDICTED	'FL'	0.99999988	1.26516E-07				'FL'	0.99999511	4.93029E-06										'FL'	0.99997628	2.37638E-05				'FL'	1	6.19033E-09				'REACTIVE'	0.017591786	0.98240823				'FL'	1	1.23571E-10				'FL'	1	6.43177E-12				'FL'
PREDICTED	'FL'	0.96865201	0.031348001				'FL'	0.99994183	5.81773E-05										'FL'	1	1.81033E-10				'FL'	0.99999762	2.33897E-06				'FL'	0.99679035	0.003209573				'FL'	1	1.03201E-13				'FL'	1	2.64404E-14				'FL'
PREDICTED	'FL'	0.99999964	3.75734E-07				'FL'	0.99999988	1.47874E-07										'FL'	0.99999118	8.8674E-06				'FL'	0.99999082	9.21113E-06				'REACTIVE'	0.41663927	0.58336073				'FL'	1	5.65384E-13				'FL'	1	1.97615E-12				'FL'
PREDICTED	'FL'	0.9992379	0.000762071				'FL'	0.99999893	1.09873E-06										'FL'	0.99999499	4.98783E-06				'FL'	0.98375881	0.016241133				'FL'	0.99585187	0.004148081				'FL'	1	1.54536E-10				'FL'	1	9.63747E-12				'FL'
PREDICTED	'FL'	0.99606919	0.003930774				'FL'	0.99999988	1.73757E-07										'FL'	0.99999988	8.18128E-08				'FL'	0.99999952	4.73509E-07				'FL'	0.81987405	0.18012595				'FL'	1	2.26382E-09				'FL'	1	1.7432E-10				'FL'
PREDICTED	'FL'	0.99565876	0.004341324				'FL'	0.99999917	8.34838E-07										'FL'	0.99998581	1.42142E-05				'FL'	0.99706322	0.002936828				'FL'	0.89662313	0.10337686				'FL'	1	9.3424E-13				'FL'	1	1.75642E-08				'FL'
PREDICTED	'FL'	0.99998689	1.30553E-05				'FL'	0.99995303	4.69709E-05										'FL'	0.9999429	5.71214E-05				'FL'	0.99999869	1.28443E-06				'FL'	0.90063691	0.099363089				'FL'	1	3.28343E-14				'FL'	1	5.08392E-12				'FL'
PREDICTED	'FL'	0.86605048	0.1339495				'FL'	0.99996817	3.17713E-05										'FL'	0.99997544	2.45366E-05				'FL'	0.99999869	1.25779E-06				'FL'	0.9636665	0.036333531				'FL'	1	3.30725E-12				'FL'	1	5.39607E-12				'FL'
PREDICTED	'FL'	0.95120627	0.04879377				'FL'	0.99999833	1.64348E-06										'FL'	0.99997616	2.38854E-05				'FL'	1	2.62856E-10				'FL'	0.80184859	0.19815139				'FL'	1	8.40183E-13				'FL'	1	1.96639E-13				'FL'
PREDICTED	'FL'	0.99999976	1.98934E-07				'FL'	0.99999988	1.56364E-07										'FL'	1	2.07547E-09				'FL'	1	9.37667E-09				'FL'	0.60249919	0.39750078				'FL'	1	2.43837E-09				'FL'	1	3.45305E-09				'FL'
PREDICTED	'FL'	0.99992847	7.15292E-05				'FL'	0.99996865	3.1358E-05										'FL'	0.99999988	6.82625E-08				'FL'	0.99999928	7.41574E-07				'FL'	0.99051404	0.009485937				'FL'	1	2.14985E-11				'FL'	1	4.26235E-11				'FL'
PREDICTED	'FL'	0.99997401	2.59593E-05				'FL'	0.99999666	3.32471E-06										'FL'	1	1.4434E-08				'FL'	1	8.42958E-09				'FL'	0.66867781	0.33132216				'FL'	1	4.41793E-11				'FL'	1	1.63704E-12				'FL'
PREDICTED	'FL'	0.99998343	1.65293E-05				'FL'	0.9999944	5.54947E-06										'FL'	1	1.27122E-08				'FL'	1	3.84504E-09				'FL'	0.99455291	0.005447079				'FL'	1	4.31444E-16				'FL'	1	3.88989E-09				'FL'
PREDICTED	'REACTIVE'	0.39673722	0.60326278				'FL'	0.99999964	3.83884E-07										'FL'	1	1.07848E-08				'FL'	0.99999988	7.53357E-08				'FL'	0.70415038	0.29584962				'FL'	1	1.04453E-08				'FL'	1	6.98809E-13				'FL'
PREDICTED	'REACTIVE'	0.27331567	0.72668427				'FL'	0.99999952	4.97574E-07										'FL'	0.99999952	4.83196E-07				'FL'	0.99999988	1.20744E-07				'FL'	0.99986863	0.000131368				'FL'	1	6.62226E-09				'FL'	0.99999988	9.07752E-08				'FL'
PREDICTED	'REACTIVE'	0.043281313	0.95671868				'FL'	1	5.7613E-08										'FL'	1	1.73682E-09				'FL'	1	5.93385E-08				'FL'	0.99353373	0.006466307				'FL'	1	1.15056E-08				'FL'	1	2.60289E-15				'FL'
PREDICTED	'REACTIVE'	0.13697635	0.86302364				'FL'	1	1.49754E-08										'FL'	1	1.06889E-10				'FL'	0.99999976	2.18278E-07				'REACTIVE'	0.27837229	0.72162771				'FL'	0.99999988	1.48465E-07				'FL'	1	3.64918E-13				'FL'
PREDICTED	'FL'	0.68688095	0.31311899				'FL'	0.99999988	1.35718E-07										'FL'	1	5.2828E-10				'FL'	0.99999952	4.57853E-07				'FL'	0.99986672	0.000133301				'FL'	0.99955946	0.000440539				'FL'	1	2.18418E-13				'FL'
PREDICTED	'REACTIVE'	0.000656316	0.99934369				'FL'	0.9999963	3.75193E-06										'FL'	1	1.04774E-08				'FL'	1	3.15446E-08				'FL'	0.99963307	0.000366942				'FL'	0.99979907	0.000200997				'FL'	1	4.03407E-12				'FL'
PREDICTED	'REACTIVE'	0.004045712	0.99595428				'FL'	0.99999678	3.16434E-06										'FL'	1	2.76365E-08				'FL'	1	2.71522E-08				'FL'	0.9990809	0.000919142				'FL'	1	5.59054E-09				'FL'	1	5.34111E-15				'FL'
PREDICTED	'FL'	0.82238537	0.17761461				'FL'	1	4.6065E-09										'FL'	1	7.21895E-10				'FL'	0.99999106	8.96374E-06				'REACTIVE'	0.48507023	0.51492977				'FL'	0.99999893	1.07751E-06				'FL'	1	2.08998E-11				'FL'
PREDICTED	'FL'	0.56581956	0.43418044				'FL'	0.99999988	7.13616E-08										'FL'	0.99999666	3.35775E-06				'FL'	1	7.19488E-10				'FL'	0.60291731	0.39708266				'FL'	1	3.31135E-12				'FL'	1	1.08925E-12				'FL'
PREDICTED	'REACTIVE'	0.24182445	0.75817561				'FL'	0.99998498	1.50624E-05										'FL'	1	5.5136E-10				'FL'	1	8.15252E-09				'FL'	0.99736673	0.002633328				'FL'	0.99999511	4.92365E-06				'FL'	1	6.88497E-13				'FL'
PREDICTED	'FL'	0.90559673	0.094403192				'FL'	0.99999571	4.31054E-06										'FL'	1	5.94562E-10				'FL'	1	1.95097E-09				'FL'	0.89021158	0.10978842				'FL'	1	3.09434E-08				'FL'	1	3.3087E-09				'FL'
PREDICTED	'FL'	0.99983943	0.000160524				'FL'	0.99999976	2.54328E-07										'FL'	1	4.4533E-08				'FL'	1	5.79644E-09				'FL'	0.99461371	0.005386222				'FL'	1	3.35777E-09				'FL'	1	1.83735E-11				'FL'
PREDICTED	'FL'	0.99704021	0.002959762				'FL'	1	1.44055E-08										'FL'	1	2.68746E-08				'FL'	1	2.4907E-09				'FL'	0.77348685	0.22651313				'FL'	1	3.98859E-09				'FL'	1	1.52758E-09				'FL'
PREDICTED	'FL'	0.98542154	0.014578488				'FL'	0.99994195	5.80992E-05										'FL'	0.99999988	1.01531E-07				'FL'	1	8.54944E-09				'REACTIVE'	0.004742633	0.99525732				'FL'	1	6.78803E-11				'FL'	1	1.5873E-09				'FL'
PREDICTED	'FL'	0.98756242	0.012437624				'FL'	0.99999583	4.21162E-06										'FL'	0.99999988	1.11055E-07				'FL'	0.99999976	2.37246E-07				'REACTIVE'	0.019607762	0.98039228				'FL'	1	5.32015E-08				'FL'	1	1.67663E-11				'FL'
PREDICTED	'FL'	0.98442644	0.015573526				'FL'	0.99978787	0.000212117										'FL'	1	2.07909E-10				'FL'	0.99999869	1.37086E-06				'REACTIVE'	4.67911E-05	0.99995315				'FL'	1	9.76942E-10				'FL'	1	3.30693E-13				'FL'
PREDICTED	'FL'	0.9550615	0.044938531				'FL'	0.99999857	1.39231E-06										'FL'	1	4.34803E-08				'FL'	0.99999988	6.40686E-08				'FL'	0.67425311	0.32574689				'FL'	1	6.02656E-11				'FL'	1	1.00547E-08				'FL'
PREDICTED	'REACTIVE'	0.07358285	0.92641711				'FL'	0.99999988	1.21669E-07										'FL'	0.99999988	1.36949E-07				'FL'	0.99999976	2.32398E-07				'FL'	0.77606171	0.22393832				'FL'	1	4.64635E-08				'FL'	1	5.11528E-10				'FL'
PREDICTED	'REACTIVE'	0.23207317	0.76792681				'FL'	0.9999882	1.18268E-05										'FL'	1	1.81088E-11				'FL'	0.99999988	8.59349E-08				'REACTIVE'	0.038349237	0.96165073				'FL'	1	3.15475E-08				'FL'	1	1.80003E-09				'FL'
PREDICTED	'FL'	0.97854918	0.021450775				'FL'	0.99997187	2.81187E-05										'FL'	0.99999714	2.87125E-06				'FL'	0.99998569	1.43133E-05				'FL'	0.66473758	0.33526242				'FL'	0.8764292	0.1235708				'FL'	1	5.04712E-08				'FL'
PREDICTED	'FL'	0.98325264	0.016747326				'FL'	0.99999344	6.57026E-06										'FL'	1	2.75841E-09				'FL'	0.99999809	1.94961E-06				'REACTIVE'	0.002965708	0.99703431				'FL'	0.99710268	0.002897321				'FL'	1	2.00976E-12				'FL'
PREDICTED	'FL'	0.9999938	6.23568E-06				'FL'	0.99999905	9.3793E-07										'FL'	1	6.29734E-09				'FL'	0.99999928	6.90315E-07				'REACTIVE'	0.02541435	0.97458571				'FL'	0.95021904	0.04978089				'FL'	1	2.57982E-15				'FL'
PREDICTED	'FL'	0.9813115	0.018688522				'FL'	0.9999975	2.44624E-06										'FL'	1	1.42891E-08				'FL'	1	2.33413E-08				'REACTIVE'	0.45559973	0.54440027				'FL'	0.9946149	0.005385081				'FL'	1	1.36298E-11				'FL'
PREDICTED	'FL'	0.9967975	0.003202537				'FL'	0.99997926	2.07458E-05										'FL'	0.99999881	1.22821E-06				'FL'	0.99999857	1.48447E-06				'REACTIVE'	0.44039792	0.55960208				'FL'	0.99994147	5.84974E-05				'FL'	1	8.44836E-14				'FL'
PREDICTED	'FL'	0.99866652	0.001333542				'FL'	1	2.16646E-08										'FL'	0.99927372	0.00072627				'FL'	0.99999619	3.8141E-06				'REACTIVE'	0.10692869	0.89307129				'FL'	0.999982	1.80348E-05				'FL'	1	7.40781E-12				'FL'
PREDICTED	'FL'	0.9991855	0.000814459				'FL'	0.99999964	3.50563E-07										'FL'	0.99994743	5.25586E-05				'FL'	0.99998152	1.85051E-05				'REACTIVE'	0.10287389	0.89712608				'FL'	0.99999595	4.05134E-06				'FL'	1	1.83418E-13				'FL'
PREDICTED	'FL'	0.99474168	0.005258353				'FL'	0.99996555	3.4466E-05										'FL'	1	7.1183E-09				'FL'	0.99999976	2.9232E-07				'FL'	0.56430751	0.43569246				'FL'	0.93164581	0.06835413				'FL'	1	6.29129E-13				'FL'
PREDICTED	'FL'	0.77280343	0.22719659				'FL'	0.99995065	4.932E-05										'FL'	0.99999893	1.10308E-06				'FL'	0.99999988	1.02733E-07				'REACTIVE'	0.06832359	0.93167645				'REACTIVE'	0.41673514	0.58326489				'FL'	1	1.74323E-12				'FL'
PREDICTED	'FL'	0.63351136	0.36648864				'FL'	0.99995661	4.33654E-05										'FL'	1	2.85702E-09				'FL'	0.99999893	1.03316E-06				'REACTIVE'	0.00453092	0.99546909				'FL'	0.99972123	0.000278798				'FL'	1	9.21094E-13				'FL'
PREDICTED	'FL'	0.99999571	4.34158E-06				'FL'	0.99999809	1.9651E-06										'FL'	0.99995506	4.49505E-05				'FL'	0.99999964	3.77966E-07				'FL'	0.60779667	0.3922033				'FL'	0.99952567	0.000474294				'FL'	1	3.76327E-11				'FL'
PREDICTED	'FL'	0.99501485	0.004985192				'FL'	0.99999988	8.64501E-08										'FL'	0.99999952	4.53215E-07				'FL'	0.99999988	6.37336E-08				'FL'	0.54754514	0.45245486				'FL'	0.99504673	0.004953264				'FL'	1	1.51163E-09				'FL'
PREDICTED	'FL'	0.99994075	5.9207E-05				'FL'	0.99999976	2.13549E-07										'FL'	1	5.10927E-08				'FL'	0.99999332	6.65029E-06				'REACTIVE'	0.000891306	0.99910873				'FL'	0.93714565	0.062854335				'FL'	1	4.52824E-11				'FL'
PREDICTED	'FL'	0.99999988	1.02467E-07				'FL'	0.99999785	2.18687E-06										'FL'	1	1.87935E-08				'FL'	0.99999988	1.06663E-07				'REACTIVE'	0.003144194	0.99685574				'FL'	0.9744674	0.025532579				'FL'	1	4.99551E-09				'FL'
PREDICTED	'FL'	1	1.30831E-10				'FL'	0.99998343	1.65934E-05										'FL'	0.99999988	1.76278E-07				'FL'	0.99999988	8.07671E-08				'FL'	0.95751524	0.042484757				'FL'	0.99983573	0.000164185				'FL'	1	1.75719E-15				'FL'
PREDICTED	'FL'	0.80006564	0.19993441				'FL'	0.99998748	1.24765E-05										'FL'	1	1.12069E-08				'FL'	0.99999928	6.9936E-07				'REACTIVE'	0.045274597	0.95472544				'FL'	0.99999988	7.43243E-08				'FL'	1	5.65956E-14				'FL'
PREDICTED	'FL'	0.88961524	0.11038475				'FL'	0.99999595	4.04425E-06										'FL'	0.99999988	6.40298E-08				'FL'	0.99990463	9.53177E-05				'FL'	0.67453527	0.3254647				'FL'	0.99977142	0.000228554				'FL'	1	1.03916E-10				'FL'
PREDICTED	'FL'	0.99952912	0.000470844				'FL'	0.99996793	3.20446E-05										'FL'	1	3.75664E-09				'FL'	1	3.47351E-09				'FL'	0.81906778	0.18093218				'FL'	0.99999988	1.40857E-07				'FL'	1	2.15497E-12				'FL'
PREDICTED	'FL'	0.99999893	1.12354E-06				'FL'	0.99999928	7.24356E-07										'FL'	1	9.93399E-10				'FL'	0.99998069	1.93687E-05				'FL'	0.69244766	0.30755234				'FL'	0.99999988	9.57156E-08				'FL'	1	5.04937E-13				'FL'
PREDICTED	'FL'	0.99999988	1.58582E-07				'FL'	0.99999654	3.42392E-06										'FL'	1	5.93825E-09				'FL'	0.99999893	1.08796E-06				'REACTIVE'	0.11249561	0.8875044				'FL'	0.99999952	4.41838E-07				'FL'	1	1.61989E-13				'FL'
PREDICTED	'FL'	0.99999583	4.2274E-06				'FL'	0.99997187	2.81293E-05										'FL'	1	5.2278E-10				'FL'	0.99995041	4.96347E-05				'REACTIVE'	0.043299589	0.95670044				'FL'	0.99999833	1.69329E-06				'FL'	1	1.67349E-14				'FL'
PREDICTED	'FL'	0.99999714	2.84835E-06				'FL'	0.99999285	7.15386E-06										'FL'	1	6.22128E-10				'FL'	0.99999988	8.94132E-08				'REACTIVE'	0.27738655	0.72261345				'FL'	1	8.79326E-12				'FL'	1	6.64E-12				'FL'
PREDICTED	'FL'	1	5.59697E-08				'FL'	0.99999511	4.88549E-06										'FL'	1	1.69979E-09				'FL'	1	4.72681E-08				'FL'	0.9962548	0.00374522				'FL'	1	1.11326E-09				'FL'	1	2.05311E-09				'FL'
PREDICTED	'FL'	0.99981004	0.000189961				'FL'	0.99999988	1.07811E-07										'FL'	1	3.03999E-08				'FL'	0.99999964	3.16121E-07				'FL'	0.98716056	0.012839411				'FL'	0.99999321	6.73571E-06				'FL'	0.99998891	1.10604E-05				'FL'
PREDICTED	'FL'	0.99996293	3.70218E-05				'FL'	0.99999845	1.58027E-06										'FL'	1	2.17137E-10				'FL'	1	5.90591E-10				'REACTIVE'	0.006661534	0.99333847				'FL'	1	3.83089E-08				'FL'	1	4.55013E-09				'FL'
PREDICTED	'FL'	0.9999845	1.55475E-05				'FL'	0.99999845	1.54917E-06										'FL'	0.99999833	1.72107E-06				'FL'	1	9.66969E-10				'FL'	0.99980873	0.00019125				'FL'	1	2.3047E-09				'FL'	1	3.76682E-13				'FL'
PREDICTED	'FL'	0.99998784	1.21831E-05				'FL'	0.99999988	8.57266E-08										'FL'	0.99999225	7.72957E-06				'FL'	1	4.56309E-09				'REACTIVE'	0.10955998	0.89044005				'FL'	1	1.5376E-08				'FL'	1	6.96957E-10				'FL'
PREDICTED	'FL'	0.99997663	2.33481E-05				'FL'	0.99999988	1.62309E-07										'FL'	1	2.01016E-10				'FL'	0.99999988	6.15503E-08				'FL'	0.52116287	0.47883716				'FL'	0.96662962	0.033370402				'FL'	1	1.97917E-08				'FL'
PREDICTED	'FL'	0.99998629	1.37436E-05				'FL'	0.99999857	1.40216E-06										'FL'	1	1.4689E-08				'FL'	0.99999988	1.41245E-07				'FL'	0.99951077	0.000489292				'FL'	0.99996305	3.69025E-05				'FL'	1	1.41106E-09				'FL'
PREDICTED	'FL'	0.99836546	0.001634589				'FL'	1	4.9166E-09										'FL'	1	1.62378E-09				'FL'	1	2.14133E-08				'FL'	0.85808378	0.14191625				'FL'	1	3.79146E-08				'FL'	0.99999595	4.00521E-06				'FL'
PREDICTED	'FL'	0.99999917	8.48361E-07				'FL'	1	5.50859E-08										'FL'	1	1.3077E-10				'FL'	0.99999988	6.49774E-08				'FL'	0.92451113	0.075488858				'FL'	0.99999428	5.72639E-06				'FL'	1	6.87962E-09				'FL'
PREDICTED	'FL'	0.99905592	0.00094404				'FL'	0.99999833	1.68903E-06										'FL'	0.99999499	5.01918E-06				'FL'	1	5.16846E-08				'FL'	0.96931154	0.030688509				'FL'	0.99999952	5.22878E-07				'FL'	0.99999988	8.38462E-08				'FL'
PREDICTED	'FL'	0.99997163	2.83241E-05				'FL'	0.99999857	1.44944E-06										'FL'	0.99998391	1.60498E-05				'FL'	0.99999845	1.56542E-06				'FL'	0.99744606	0.002553934				'FL'	1	8.2016E-09				'FL'	1	8.77148E-14				'FL'
PREDICTED	'FL'	0.99976939	0.000230619				'FL'	0.99997497	2.5077E-05										'FL'	0.99979776	0.000202248				'FL'	1	2.52193E-08				'FL'	0.75002468	0.24997537				'FL'	0.99999988	1.00133E-07				'FL'	1	1.05953E-10				'FL'
PREDICTED	'FL'	0.99999988	1.13746E-07				'FL'	0.99998569	1.42563E-05										'FL'	0.99995089	4.90543E-05				'FL'	1	8.55365E-09				'FL'	0.87279427	0.12720571				'FL'	1	4.01357E-09				'FL'	1	6.84277E-11				'FL'
PREDICTED	'FL'	0.998505	0.001495075				'FL'	0.99976701	0.000232969										'FL'	0.99999988	1.21976E-07				'FL'	1	1.17527E-08				'FL'	0.99815136	0.00184863				'FL'	1	2.84066E-10				'FL'	1	3.04339E-10				'FL'
PREDICTED	'FL'	0.99531651	0.004683511				'FL'	0.99999964	3.34152E-07										'FL'	0.99999988	1.63636E-07				'FL'	0.99998927	1.07278E-05				'FL'	0.99873453	0.001265421				'FL'	0.99999905	9.58685E-07				'FL'	1	3.71594E-08				'FL'
PREDICTED	'FL'	0.7757808	0.22421917				'FL'	0.99999917	8.33928E-07										'FL'	1	4.64753E-08				'FL'	1	5.14323E-11				'FL'	0.99919671	0.000803255				'FL'	1	7.33844E-12				'FL'	1	7.56731E-16				'FL'
PREDICTED	'FL'	0.99890411	0.001095874				'FL'	0.99999988	1.02616E-07										'FL'	1	3.19245E-11				'FL'	1	4.86733E-09				'REACTIVE'	0.37074131	0.62925863				'FL'	1	1.98155E-08				'FL'	1	3.77882E-11				'FL'
PREDICTED	'FL'	0.97668409	0.023315832				'FL'	0.9999969	3.15864E-06										'FL'	1	2.01723E-10				'FL'	1	1.57806E-09				'REACTIVE'	0.072015181	0.92798483				'FL'	0.99999976	2.77971E-07				'FL'	1	1.98771E-14				'FL'
PREDICTED	'FL'	0.76788503	0.23211502				'FL'	0.99999881	1.23576E-06										'FL'	1	2.84466E-09				'FL'	1	1.00973E-09				'FL'	0.8291871	0.17081293				'FL'	0.99999976	2.96315E-07				'FL'	1	1.51382E-12				'FL'
PREDICTED	'REACTIVE'	0.10950679	0.89049321				'FL'	0.99999976	2.6376E-07										'FL'	1	1.62457E-08				'FL'	0.99999988	1.37913E-07				'FL'	0.99240375	0.007596309				'FL'	0.99999928	6.77663E-07				'FL'	1	9.39557E-12				'FL'
PREDICTED	'REACTIVE'	0.16109537	0.83890468				'FL'	0.99999833	1.62483E-06										'FL'	0.99999213	7.83326E-06				'FL'	0.99999988	5.9754E-08				'FL'	0.91820228	0.081797689				'FL'	0.99410433	0.005895728				'FL'	1	2.23196E-12				'FL'
PREDICTED	'FL'	0.99637932	0.003620646				'FL'	0.99999905	9.44614E-07										'FL'	1	2.84577E-08				'FL'	1	4.11241E-08				'FL'	0.99794751	0.00205246				'FL'	0.84795719	0.15204284				'FL'	1	7.11151E-13				'FL'
PREDICTED	'REACTIVE'	0.31694114	0.68305892				'FL'	1	2.7509E-09										'REACTIVE'	0.32150677	0.6784932				'FL'	0.99999988	1.18806E-07				'FL'	0.83396685	0.16603321				'FL'	0.99963403	0.000365961				'FL'	1	1.03019E-13				'FL'
PREDICTED	'FL'	0.87683851	0.12316148				'FL'	0.99999988	1.12999E-07										'FL'	1	1.30662E-10				'FL'	1	7.28005E-09				'FL'	0.9945792	0.005420806				'FL'	0.9999522	4.78328E-05				'FL'	1	3.91899E-08				'FL'
PREDICTED	'FL'	0.92393517	0.076064818				'FL'	0.99999166	8.30741E-06										'FL'	1	2.82409E-09				'FL'	0.99999845	1.55706E-06				'REACTIVE'	0.014671718	0.98532826				'FL'	0.99961782	0.000382138				'FL'	1	3.08579E-11				'FL'
PREDICTED	'FL'	0.97197366	0.028026324				'FL'	0.99999857	1.44854E-06										'FL'	1	2.18411E-12				'FL'	0.99999988	1.09099E-07				'REACTIVE'	0.000573644	0.99942636				'FL'	0.98364371	0.016356323				'FL'	1	7.61021E-12				'FL'
PREDICTED	'FL'	0.99999714	2.80947E-06				'FL'	0.99999988	1.38592E-07										'FL'	1	4.8735E-09				'FL'	0.99999332	6.73488E-06				'REACTIVE'	0.026537264	0.97346276				'FL'	0.9999994	6.08414E-07				'FL'	1	1.81138E-12				'FL'
PREDICTED	'FL'	0.99990571	9.43348E-05				'FL'	0.99998438	1.55772E-05										'FL'	1	3.3873E-11				'FL'	1	2.14296E-08				'FL'	0.95540088	0.04459906				'FL'	0.99999964	2.99725E-07				'FL'	1	4.61431E-10				'FL'
PREDICTED	'REACTIVE'	0.26712617	0.73287386				'FL'	0.99997795	2.20021E-05										'FL'	1	4.53435E-09				'FL'	0.9999994	5.54152E-07				'REACTIVE'	0.27677256	0.72322744				'FL'	0.9998253	0.000174767				'FL'	1	2.16173E-08				'FL'
PREDICTED	'FL'	0.89655471	0.10344525				'FL'	0.99999774	2.32225E-06										'FL'	1	6.70461E-11				'FL'	1	1.18833E-08				'FL'	0.97526234	0.024737675				'FL'	0.9999994	6.38497E-07				'FL'	1	2.09685E-08				'FL'
PREDICTED	'REACTIVE'	0.24745053	0.75254947				'FL'	0.99977332	0.000226667										'FL'	1	5.03727E-10				'FL'	0.99999964	3.67978E-07				'REACTIVE'	0.084618412	0.91538155				'FL'	0.99999928	6.95356E-07				'FL'	0.99999988	7.68621E-08				'FL'
PREDICTED	'FL'	0.99980658	0.000193432				'FL'	0.99993527	6.47687E-05										'FL'	0.99999988	9.42515E-08				'FL'	1	4.09333E-08				'FL'	0.95513666	0.044863399				'FL'	0.99999976	1.79639E-07				'FL'	1	1.17547E-10				'FL'
PREDICTED	'FL'	0.98466301	0.015336958				'FL'	0.99999237	7.61202E-06										'FL'	0.99999821	1.83183E-06				'FL'	1	3.30769E-09				'FL'	0.99508345	0.004916577				'FL'	0.9998908	0.000109168				'FL'	0.99999154	8.50816E-06				'FL'
PREDICTED	'FL'	0.99544698	0.004552939				'FL'	0.99995887	4.11276E-05										'FL'	0.99999964	3.34812E-07				'FL'	1	4.54673E-08				'REACTIVE'	0.39488456	0.60511541				'FL'	0.99999714	2.81356E-06				'FL'	1	1.86151E-10				'FL'
PREDICTED	'FL'	0.9999944	5.59846E-06				'FL'	0.99998915	1.08945E-05										'FL'	0.99999774	2.29396E-06				'FL'	0.99999988	1.62144E-07				'FL'	0.95498222	0.045017742				'FL'	1	4.73936E-08				'FL'	1	1.12334E-10				'FL'
PREDICTED	'FL'	0.95406318	0.04593686				'FL'	0.99999988	7.40769E-08										'FL'	1	4.01936E-10				'FL'	0.99999523	4.78508E-06				'FL'	0.92219293	0.077807114				'FL'	0.74956048	0.25043952				'FL'	0.99999988	7.8016E-08				'FL'
PREDICTED	'FL'	0.98060912	0.019390875				'FL'	0.99999988	7.35376E-08										'FL'	1	2.1437E-08				'FL'	0.99999356	6.45046E-06				'FL'	0.99281186	0.007188109				'FL'	0.99999595	4.08359E-06				'FL'	0.99999261	7.34263E-06				'FL'
PREDICTED	'FL'	0.99887305	0.001126973				'FL'	1	3.184E-08										'FL'	0.9999994	6.47512E-07				'FL'	0.99999857	1.38717E-06				'REACTIVE'	0.39916188	0.60083807				'FL'	1	2.32114E-08				'FL'	0.99999464	5.41688E-06				'FL'
PREDICTED	'FL'	0.99999332	6.62867E-06				'FL'	0.99999797	2.04533E-06										'FL'	0.99999893	1.0246E-06				'FL'	0.99994338	5.6616E-05				'FL'	0.90379971	0.09620028				'FL'	1	2.85579E-10				'FL'	1	4.63557E-09				'FL'
PREDICTED	'FL'	0.99986029	0.000139653				'FL'	0.99999881	1.18521E-06										'FL'	0.99998152	1.85127E-05				'FL'	0.99999988	1.12083E-07				'REACTIVE'	0.21215966	0.78784037				'FL'	1	1.39916E-08				'FL'	1	3.68872E-12				'FL'
PREDICTED	'FL'	0.99979395	0.000206034				'FL'	0.99999928	6.60389E-07										'FL'	0.99993217	6.77893E-05				'FL'	0.99999988	1.03982E-07				'FL'	0.92279965	0.077200316				'FL'	1	3.28868E-09				'FL'	1	5.89726E-13				'FL'
PREDICTED	'FL'	0.99999547	4.56909E-06				'FL'	0.99999857	1.44285E-06										'FL'	0.99999857	1.43564E-06				'FL'	0.99999964	3.15752E-07				'REACTIVE'	0.026659669	0.97334033				'FL'	0.99999928	7.38007E-07				'FL'	1	4.08019E-13				'FL'
PREDICTED	'FL'	0.95581609	0.044183876				'FL'	0.99999964	4.16742E-07										'FL'	0.99999428	5.69798E-06				'FL'	0.99999976	2.59703E-07				'FL'	0.99915123	0.000848721				'FL'	0.99999988	1.15037E-07				'FL'	1	1.07346E-12				'FL'
PREDICTED	'FL'	0.99999988	1.75453E-07				'FL'	0.99999988	1.20887E-07										'FL'	0.9978556	0.002144341				'FL'	1	1.50639E-08				'REACTIVE'	0.028268144	0.97173184				'FL'	1	1.02033E-09				'FL'	1	8.30418E-09				'FL'
PREDICTED	'FL'	1	2.10911E-08				'FL'	0.99999976	2.71899E-07										'FL'	0.87769347	0.12230653				'FL'	1	2.78811E-09				'REACTIVE'	0.009706277	0.99029374				'FL'	1	3.51813E-09				'FL'	1	7.58197E-12				'FL'
PREDICTED	'FL'	0.99999702	2.99162E-06				'FL'	0.99999952	4.96214E-07										'FL'	0.9999994	5.95901E-07				'FL'	1	6.89836E-09				'FL'	0.99592704	0.004072887				'FL'	1	1.00131E-10				'FL'	1	6.94549E-14				'FL'
PREDICTED	'FL'	1	4.56149E-08				'FL'	0.99966621	0.000333824										'FL'	0.99997628	2.36652E-05				'FL'	1	9.91896E-10				'FL'	0.98411548	0.015884493				'FL'	0.99994528	5.47008E-05				'FL'	1	1.14532E-14				'FL'
PREDICTED	'FL'	0.99996793	3.20684E-05				'FL'	0.99972206	0.000277976										'FL'	1	5.29982E-10				'FL'	1	6.3725E-10				'REACTIVE'	0.4534221	0.54657787				'FL'	0.99948418	0.000515818				'FL'	1	3.73319E-13				'FL'
PREDICTED	'FL'	0.99999988	1.15804E-07				'FL'	0.99999344	6.51905E-06										'FL'	0.99999964	3.25093E-07				'FL'	0.99999928	6.82284E-07				'FL'	0.99545717	0.004542824				'FL'	1	2.51648E-10				'FL'	1	3.99597E-12				'FL'
PREDICTED	'FL'	0.99999988	1.37177E-07				'FL'	0.99999869	1.28543E-06										'FL'	0.99823785	0.001762095				'FL'	1	3.65161E-08				'FL'	0.9976325	0.002367481				'FL'	1	3.74819E-08				'FL'	1	5.08725E-10				'FL'
PREDICTED	'FL'	0.99999785	2.1271E-06				'FL'	0.99999642	3.63284E-06										'FL'	0.99999607	3.88914E-06				'FL'	1	2.23057E-08				'FL'	0.99959952	0.000400507				'FL'	1	1.18555E-09				'FL'	1	5.31703E-10				'FL'
PREDICTED	'FL'	0.9994567	0.000543343				'FL'	0.99999976	2.46658E-07										'FL'	0.99998641	1.36127E-05				'FL'	1	5.44343E-08				'FL'	0.93105239	0.068947576				'FL'	1	1.54948E-11				'FL'	1	6.76947E-09				'FL'
PREDICTED	'FL'	0.99990809	9.18818E-05				'FL'	0.99999988	6.23485E-08										'FL'	0.99988532	0.000114645				'FL'	0.99999833	1.6469E-06				'FL'	0.99705148	0.002948483				'FL'	1	5.08868E-13				'FL'	1	1.88318E-10				'FL'
PREDICTED	'FL'	0.63491958	0.36508042				'FL'	0.99999964	3.49524E-07										'FL'	0.99986076	0.000139253				'FL'	1	5.364E-09				'FL'	0.82085091	0.17914911				'FL'	0.99999988	1.0283E-07				'FL'	1	1.52915E-11				'FL'
PREDICTED	'FL'	0.99996567	3.42717E-05				'FL'	1	1.99628E-08										'FL'	1	4.31261E-09				'FL'	1	7.25224E-09				'FL'	0.99783069	0.002169363				'FL'	1	2.93431E-12				'FL'	0.99999988	1.75486E-07				'FL'
PREDICTED	'FL'	0.99998415	1.58563E-05				'FL'	1	5.76735E-08										'FL'	1	2.38868E-09				'FL'	0.99999952	4.9081E-07				'FL'	0.99704629	0.002953709				'FL'	1	6.34884E-12				'FL'	1	1.60128E-10				'FL'
PREDICTED	'FL'	0.99598962	0.004010366				'FL'	1	1.09541E-08										'FL'	0.99999952	4.2155E-07				'FL'	0.99999082	9.22E-06				'FL'	0.99725217	0.002747774				'FL'	0.99999976	2.13463E-07				'FL'	1	4.70778E-09				'FL'
PREDICTED	'FL'	0.99999797	2.05793E-06				'FL'	0.99999976	1.88931E-07										'FL'	0.99999905	9.30587E-07				'FL'	1	2.33145E-08				'FL'	0.86006248	0.13993755				'FL'	0.9999969	3.12934E-06				'FL'	1	5.60915E-09				'FL'
PREDICTED	'FL'	0.99994135	5.86405E-05				'FL'	0.99999845	1.55506E-06										'FL'	0.99999988	9.52116E-08				'FL'	1	5.36519E-09				'FL'	0.99661011	0.003389925				'FL'	0.99999988	1.20479E-07				'FL'	1	1.28285E-10				'FL'
PREDICTED	'FL'	0.99511272	0.004887242				'FL'	1	3.07984E-08										'FL'	0.99995637	4.36623E-05				'FL'	1	8.80485E-10				'FL'	0.86837947	0.13162057				'FL'	0.99999642	3.53951E-06				'FL'	1	3.8915E-11				'FL'
PREDICTED	'FL'	0.98907429	0.010925775				'FL'	0.99999642	3.58301E-06										'FL'	0.99991131	8.86545E-05				'FL'	1	1.49491E-08				'FL'	0.97071975	0.029280201				'FL'	0.99999952	4.57334E-07				'FL'	1	1.44249E-13				'FL'
PREDICTED	'FL'	0.99997187	2.81263E-05				'FL'	0.99999988	1.3489E-07										'FL'	0.99999928	6.63287E-07				'FL'	0.99999976	2.28232E-07				'FL'	0.99914396	0.000856017				'FL'	0.99938381	0.000616213				'FL'	1	9.8927E-09				'FL'
PREDICTED	'FL'	0.99999571	4.34407E-06				'FL'	0.99999988	1.44052E-07										'FL'	0.99999464	5.33357E-06				'FL'	0.99999988	7.03463E-08				'FL'	0.99983406	0.000165885				'FL'	0.99981421	0.000185794				'FL'	1	3.00264E-08				'FL'
PREDICTED	'FL'	0.99999213	7.90944E-06				'FL'	0.99999964	3.85431E-07										'FL'	0.99999988	9.35137E-08				'FL'	1	2.23854E-10				'FL'	0.998326	0.001674034				'FL'	0.99183321	0.008166833				'FL'	1	9.17735E-10				'FL'
PREDICTED	'FL'	0.99972063	0.000279394				'FL'	0.9999491	5.08944E-05										'FL'	0.99998808	1.19022E-05				'FL'	0.99999964	4.05415E-07				'FL'	0.99798656	0.002013465				'FL'	0.99955493	0.000445095				'FL'	1	5.47919E-10				'FL'
PREDICTED	'FL'	0.99999499	4.97742E-06				'FL'	0.99995065	4.94067E-05										'FL'	1	2.91482E-08				'FL'	1	8.02913E-09				'REACTIVE'	0.30294493	0.69705504				'FL'	1	2.04285E-08				'FL'	1	3.2806E-09				'FL'
PREDICTED	'FL'	0.99438053	0.005619493				'FL'	0.99999559	4.37825E-06										'FL'	0.97154778	0.028452242				'FL'	0.99999928	7.31033E-07				'FL'	0.68223506	0.317765				'FL'	0.99999976	2.1396E-07				'FL'	1	3.69079E-08				'FL'
PREDICTED	'FL'	0.99997747	2.25197E-05				'FL'	0.99999988	1.34907E-07										'FL'	1	6.2865E-11				'FL'	0.99993789	6.20735E-05				'FL'	0.99978858	0.000211448				'FL'	0.99996936	3.06738E-05				'FL'	1	6.38532E-09				'FL'
PREDICTED	'FL'	0.99945265	0.000547348				'FL'	0.99999881	1.13692E-06										'FL'	0.99998069	1.93398E-05				'FL'	0.9999994	6.23183E-07				'FL'	0.99701273	0.002987262				'FL'	0.99998558	1.44727E-05				'FL'	1	3.93524E-12				'FL'
PREDICTED	'REACTIVE'	0.13493556	0.86506444				'FL'	0.99999964	3.53818E-07										'FL'	0.9999963	3.6395E-06				'FL'	0.99993694	6.31071E-05				'REACTIVE'	0.1298596	0.87014043				'FL'	0.99996006	3.99904E-05				'FL'	1	1.80142E-10				'FL'
PREDICTED	'FL'	0.99684513	0.003154944				'FL'	0.99999309	6.87858E-06										'FL'	0.99999082	9.11948E-06				'FL'	0.99999988	1.24141E-07				'FL'	0.9937796	0.006220391				'FL'	0.99999392	6.07455E-06				'FL'	1	5.02575E-13				'FL'
PREDICTED	'FL'	0.99561137	0.004388708				'FL'	0.99998569	1.42965E-05										'FL'	0.99998093	1.90598E-05				'FL'	0.99999964	3.18834E-07				'REACTIVE'	0.21416381	0.78583616				'FL'	0.99999964	3.5284E-07				'FL'	1	1.88652E-14				'FL'
PREDICTED	'FL'	0.81373543	0.1862646				'FL'	0.99999964	3.04799E-07										'FL'	0.99999988	1.66796E-07				'FL'	0.99999642	3.56195E-06				'FL'	0.92884302	0.071156919				'FL'	0.99999487	5.17153E-06				'FL'	1	7.91125E-14				'FL'
PREDICTED	'REACTIVE'	0.34300497	0.656995				'FL'	0.9999994	5.49039E-07										'FL'	0.99997807	2.19302E-05				'FL'	0.99995625	4.36896E-05				'FL'	0.83184332	0.16815668				'FL'	1	1.50242E-08				'FL'	1	7.97989E-13				'FL'
PREDICTED	'REACTIVE'	0.2275742	0.77242577				'FL'	1	8.9229E-09										'FL'	0.99995708	4.28733E-05				'FL'	0.99999034	9.61456E-06				'FL'	0.98759985	0.012400125				'FL'	1	1.60393E-08				'FL'	1	2.57062E-11				'FL'
PREDICTED	'REACTIVE'	0.032783497	0.96721655				'FL'	0.99999893	1.03167E-06										'FL'	0.9999994	6.5313E-07				'FL'	0.99993706	6.29376E-05				'REACTIVE'	0.4715533	0.52844667				'FL'	0.99999988	1.61628E-07				'FL'	1	9.46993E-10				'FL'
PREDICTED	'FL'	0.96865404	0.031345949				'FL'	0.99999976	2.45258E-07										'FL'	0.99999785	2.20336E-06				'FL'	1	5.66783E-08				'FL'	0.92203164	0.077968359				'FL'	1	3.18577E-10				'FL'	1	1.03007E-09				'FL'
PREDICTED	'REACTIVE'	0.22885503	0.77114493				'FL'	0.99999976	2.45675E-07										'FL'	0.99999988	9.40959E-08				'FL'	1	2.97086E-08				'FL'	0.98823243	0.01176753				'FL'	1	3.85495E-09				'FL'	1	9.7456E-11				'FL'
PREDICTED	'REACTIVE'	0.369822	0.63017797				'FL'	0.99995291	4.70814E-05										'FL'	0.99998844	1.15249E-05				'FL'	0.9999994	6.32862E-07				'FL'	0.88636947	0.11363051				'FL'	0.99999988	1.52034E-07				'FL'	1	1.95939E-08				'FL'
PREDICTED	'FL'	0.95260143	0.047398631				'FL'	0.99998665	1.33244E-05										'FL'	0.99970132	0.000298614				'FL'	0.99999988	9.27619E-08				'FL'	0.99562657	0.004373401				'FL'	1	4.52722E-11				'FL'	1	1.02221E-08				'FL'
PREDICTED	'FL'	0.99416238	0.005837563				'FL'	0.99998164	1.84114E-05										'FL'	1	5.436E-09				'FL'	0.99999893	1.03824E-06				'FL'	0.99986446	0.000135477				'FL'	1	2.26995E-13				'FL'	0.99999881	1.16886E-06				'FL'
PREDICTED	'FL'	0.99995315	4.68293E-05				'FL'	0.99979395	0.000206105										'FL'	0.99999988	1.4224E-07				'FL'	1	1.76208E-08				'FL'	0.99999797	2.07537E-06				'FL'	0.99999964	3.01365E-07				'FL'	1	3.07266E-09				'FL'
PREDICTED	'FL'	0.99995768	4.2265E-05				'FL'	0.99999177	8.2271E-06										'FL'	0.99999785	2.20238E-06				'FL'	1	1.78389E-09				'FL'	0.90535408	0.09464588				'FL'	1	1.21724E-08				'FL'	0.99999964	3.61194E-07				'FL'
PREDICTED	'FL'	0.99965298	0.000347047				'FL'	0.99999988	6.56309E-08										'FL'	0.99999905	9.26454E-07				'FL'	0.99999976	2.26673E-07				'FL'	0.94953078	0.050469164				'FL'	0.99999988	1.10165E-07				'FL'	1	2.12523E-10				'FL'
PREDICTED	'FL'	0.6703499	0.32965007				'FL'	1	7.67175E-09										'FL'	0.99993765	6.23599E-05				'FL'	1	2.62181E-08				'FL'	0.73224902	0.26775101				'FL'	1	3.656E-09				'FL'	1	9.6239E-11				'FL'
PREDICTED	'FL'	0.9999876	1.23849E-05				'FL'	0.99999845	1.50033E-06										'FL'	1	2.91332E-08				'FL'	1	9.88234E-09				'FL'	0.99908614	0.000913841				'FL'	1	8.99062E-09				'FL'	1	1.24231E-08				'FL'
PREDICTED	'FL'	0.99818283	0.001817121				'FL'	0.99999917	8.89221E-07										'FL'	0.99999857	1.41332E-06				'FL'	1	9.93354E-09				'FL'	0.97301	0.02699003				'FL'	1	1.0023E-09				'FL'	0.99999988	8.52658E-08				'FL'
PREDICTED	'FL'	0.99945682	0.000543222				'FL'	0.99999774	2.27165E-06										'FL'	1	2.98548E-08				'FL'	1	4.42038E-08				'FL'	0.99947149	0.000528564				'FL'	1	5.35072E-09				'FL'	0.99999809	1.87868E-06				'FL'
PREDICTED	'FL'	0.99406707	0.005932948				'FL'	0.99999785	2.15148E-06										'FL'	0.99999952	4.96049E-07				'FL'	0.99996591	3.41007E-05				'FL'	0.9935416	0.006458437				'FL'	1	3.66789E-11				'FL'	0.99999976	2.42264E-07				'FL'
PREDICTED	'FL'	0.99991143	8.86133E-05				'FL'	1	4.15303E-08										'FL'	0.99999893	1.08326E-06				'FL'	1	2.02812E-08				'FL'	0.99967182	0.000328223				'FL'	1	2.65939E-10				'FL'	1	7.78602E-09				'FL'
PREDICTED	'FL'	0.99999607	3.89145E-06				'FL'	0.99999523	4.73337E-06										'FL'	0.99999881	1.21043E-06				'FL'	0.99999833	1.65813E-06				'REACTIVE'	0.16973038	0.83026969				'FL'	1	1.13454E-09				'FL'	1	1.06622E-08				'FL'
PREDICTED	'FL'	0.99998522	1.47858E-05				'FL'	0.99999583	4.13524E-06										'FL'	0.99999642	3.5252E-06				'FL'	0.99999738	2.63908E-06				'FL'	0.96182227	0.038177744				'FL'	1	4.99689E-11				'FL'	1	5.58151E-09				'FL'
PREDICTED	'FL'	0.99984074	0.000159273				'FL'	0.99999285	7.2087E-06										'FL'	1	2.52808E-08				'FL'	0.99995744	4.25439E-05				'FL'	0.95972282	0.040277127				'FL'	0.99995446	4.55307E-05				'FL'	1	4.78774E-09				'FL'
PREDICTED	'FL'	1	2.70526E-09				'FL'	0.9983719	0.001628143										'FL'	0.99999964	3.85254E-07				'FL'	1	6.99026E-09				'FL'	0.97513378	0.024866229				'FL'	1	3.76849E-08				'FL'	1	6.2264E-12				'FL'
PREDICTED	'FL'	0.99509877	0.004901182				'FL'	0.99999881	1.19676E-06										'FL'	0.99999583	4.22215E-06				'FL'	0.99999905	9.8728E-07				'FL'	0.99348205	0.006517869				'FL'	1	7.24508E-09				'FL'	1	1.20796E-09				'FL'
PREDICTED	'FL'	0.9997223	0.000277732				'FL'	0.99996626	3.37752E-05										'FL'	0.99704117	0.002958837				'FL'	0.99988639	0.000113581				'FL'	0.9131422	0.086857811				'FL'	0.99995506	4.49334E-05				'FL'	1	2.94961E-14				'FL'
PREDICTED	'FL'	0.9999907	9.24477E-06				'FL'	0.99999726	2.75239E-06										'FL'	0.9999944	5.55108E-06				'FL'	0.99999833	1.64921E-06				'FL'	0.9558152	0.044184834				'FL'	0.99975425	0.000245778				'FL'	1	4.16821E-13				'FL'
PREDICTED	'FL'	0.99977857	0.000221495				'FL'	0.99998629	1.36679E-05										'FL'	1	2.4093E-09				'FL'	1	2.87113E-08				'FL'	0.98480797	0.015191988				'FL'	0.99999332	6.61841E-06				'FL'	1	1.29294E-12				'FL'
PREDICTED	'FL'	0.99996912	3.09219E-05				'FL'	0.99999928	6.83641E-07										'FL'	0.99999988	1.73346E-07				'FL'	1	1.08154E-10				'FL'	0.99949408	0.000505848				'FL'	0.99999905	9.31468E-07				'FL'	1	2.36882E-11				'FL'
PREDICTED	'FL'	0.99596596	0.004034029				'FL'	0.99997079	2.92128E-05										'FL'	1	3.01531E-08				'FL'	0.99999988	1.55799E-07				'FL'	0.98475873	0.015241321				'FL'	1	2.63326E-10				'FL'	0.99999118	8.82202E-06				'FL'
PREDICTED	'FL'	0.9892785	0.010721426				'FL'	0.99999785	2.17839E-06										'FL'	0.99999988	6.04529E-08				'FL'	1	4.82268E-08				'FL'	0.54145992	0.45854014				'FL'	0.99999988	9.92453E-08				'FL'	1	9.98035E-14				'FL'
PREDICTED	'FL'	0.99996638	3.36711E-05				'FL'	0.99999785	2.11023E-06										'FL'	0.99999964	3.50568E-07				'FL'	0.99999797	2.02018E-06				'FL'	0.87918341	0.12081661				'FL'	0.99999726	2.69536E-06				'FL'	1	2.31141E-10				'FL'
PREDICTED	'FL'	0.99622762	0.003772438				'FL'	0.99999881	1.16289E-06										'FL'	1	7.40465E-09				'FL'	1	7.38637E-10				'FL'	0.9867757	0.013224227				'FL'	0.99999881	1.14091E-06				'FL'	1	1.26521E-10				'FL'
PREDICTED	'FL'	0.97273582	0.027264182				'FL'	0.99999833	1.675E-06										'FL'	1	4.51679E-08				'FL'	1	1.4465E-09				'FL'	0.99937773	0.000622244				'FL'	0.99999774	2.25766E-06				'FL'	1	2.40014E-09				'FL'
PREDICTED	'FL'	0.99922693	0.000773044				'FL'	0.99998569	1.43445E-05										'FL'	1	4.36729E-09				'FL'	0.99999988	1.20914E-07				'REACTIVE'	0.35723719	0.64276284				'FL'	0.99990487	9.51007E-05				'FL'	1	4.89283E-10				'FL'
PREDICTED	'FL'	0.98822081	0.011779203				'FL'	0.99996102	3.90095E-05										'FL'	0.99999988	6.42379E-08				'FL'	0.99999881	1.18912E-06				'FL'	0.74685597	0.25314403				'FL'	0.99999988	8.71718E-08				'FL'	1	1.50188E-11				'FL'
PREDICTED	'FL'	0.99347466	0.006525327				'FL'	0.99998891	1.10963E-05										'FL'	0.99999893	1.03531E-06				'FL'	0.99999988	6.99835E-08				'FL'	0.89892018	0.10107978				'FL'	0.99999905	9.60127E-07				'FL'	1	1.64143E-12				'FL'
PREDICTED	'FL'	0.77524626	0.22475371				'FL'	0.99998128	1.87617E-05										'FL'	0.99997771	2.23197E-05				'FL'	0.99999893	1.03357E-06				'FL'	0.99482286	0.005177161				'FL'	0.99935168	0.000648272				'FL'	1	6.23053E-13				'FL'
PREDICTED	'FL'	0.91903222	0.080967747				'FL'	0.99999225	7.76435E-06										'FL'	1	8.7002E-11				'FL'	0.99999487	5.13747E-06				'REACTIVE'	0.045214932	0.95478505				'FL'	0.99998772	1.22306E-05				'FL'	1	2.87273E-10				'FL'
PREDICTED	'FL'	0.99997246	2.75287E-05				'FL'	0.99999869	1.30122E-06										'FL'	0.9878791	0.012120849				'FL'	0.99999976	2.28732E-07				'FL'	0.97873253	0.021267483				'FL'	0.999951	4.9008E-05				'FL'	1	3.26736E-10				'FL'
PREDICTED	'FL'	0.98612541	0.013874572				'FL'	0.99999547	4.56109E-06										'FL'	1	5.00508E-08				'FL'	0.99998677	1.32087E-05				'FL'	0.99448425	0.005515725				'FL'	1	1.13457E-10				'FL'	1	3.70968E-10				'FL'
PREDICTED	'FL'	0.99975365	0.000246378				'FL'	0.9999913	8.75641E-06										'FL'	0.99999988	1.25768E-07				'FL'	0.99999857	1.43828E-06				'FL'	0.88090545	0.11909455				'FL'	0.99999976	2.95914E-07				'FL'	1	2.09377E-09				'FL'
PREDICTED	'FL'	0.90796697	0.092032984				'FL'	0.99999499	5.03382E-06										'FL'	0.99999118	8.80223E-06				'FL'	0.99999976	1.91155E-07				'FL'	0.96328747	0.036712501				'FL'	0.99999988	1.73998E-07				'FL'	1	8.37723E-10				'FL'
PREDICTED	'FL'	0.99961722	0.000382768				'FL'	0.99999988	9.16719E-08										'FL'	1	1.73696E-10				'FL'	0.9999547	4.52612E-05				'FL'	0.99833691	0.001663063				'FL'	1	1.17103E-10				'FL'	1	3.66505E-10				'FL'
PREDICTED	'REACTIVE'	0.003087537	0.99691248				'FL'	0.9999963	3.6372E-06										'FL'	0.9999994	6.18643E-07				'FL'	0.99967968	0.000320279				'REACTIVE'	0.034857169	0.96514279				'FL'	1	2.40445E-09				'FL'	1	5.01109E-10				'FL'
PREDICTED	'FL'	0.88950425	0.11049575				'FL'	1	4.47812E-08										'FL'	1	7.32843E-10				'FL'	0.99998391	1.60848E-05				'FL'	0.81516415	0.18483591				'FL'	0.99999642	3.54459E-06				'FL'	1	2.18849E-09				'FL'
PREDICTED	'FL'	0.86561728	0.13438271				'FL'	0.99999917	8.3701E-07										'FL'	1	1.39846E-11				'FL'	0.99999976	2.222E-07				'FL'	0.99882394	0.001176096				'FL'	1	7.44709E-10				'FL'	1	2.82484E-10				'FL'
PREDICTED	'FL'	0.85798979	0.14201024				'FL'	0.99999475	5.29667E-06										'FL'	1	3.5886E-11				'FL'	1	1.44352E-08				'FL'	0.82174212	0.17825788				'FL'	0.99999964	3.37193E-07				'FL'	1	6.33809E-15				'FL'
PREDICTED	'REACTIVE'	0.026394127	0.97360593				'FL'	0.9999907	9.24951E-06										'FL'	0.99999988	8.77971E-08				'FL'	0.99989378	0.000106256				'FL'	0.99989259	0.000107395				'FL'	1	1.21312E-11				'FL'	1	1.88292E-12				'FL'
PREDICTED	'FL'	0.88795578	0.11204422				'FL'	0.99999368	6.3598E-06										'FL'	0.99999988	1.20851E-07				'FL'	1	1.60585E-08				'FL'	0.99999392	6.12506E-06				'FL'	0.9998191	0.000180901				'FL'	1	3.75597E-18				'FL'
PREDICTED	'FL'	0.84833091	0.15166917				'FL'	0.99995196	4.80562E-05										'FL'	0.99999988	1.00791E-07				'FL'	0.99997222	2.78001E-05				'FL'	0.99890065	0.001099385				'FL'	1	3.20859E-11				'FL'	1	2.56178E-14				'FL'
PREDICTED	'FL'	0.99511743	0.004882579				'FL'	0.99999928	7.23645E-07										'FL'	1	3.38985E-09				'FL'	0.99999726	2.787E-06				'FL'	0.99365836	0.00634158				'FL'	1	2.09109E-08				'FL'	1	9.17916E-12				'FL'
PREDICTED	'FL'	0.95045614	0.049543917				'FL'	0.99999797	2.06E-06										'FL'	1	6.46729E-10				'FL'	0.99999249	7.51625E-06				'FL'	0.98011327	0.019886795				'FL'	1	4.6522E-09				'FL'	1	4.50802E-09				'FL'
PREDICTED	'REACTIVE'	0.027415128	0.9725849				'FL'	0.99999964	3.11842E-07										'FL'	0.99999952	5.26042E-07				'FL'	0.99999976	2.66555E-07				'FL'	0.81314033	0.18685967				'FL'	1	3.33386E-08				'FL'	1	1.12332E-09				'FL'
PREDICTED	'FL'	0.63676083	0.36323923				'FL'	0.99999976	2.7757E-07										'FL'	0.99999881	1.21679E-06				'FL'	0.99999785	2.19924E-06				'FL'	0.62088156	0.37911838				'FL'	0.99999857	1.44263E-06				'FL'	1	1.21606E-13				'FL'
PREDICTED	'REACTIVE'	0.18227969	0.81772029				'FL'	0.99990702	9.30012E-05										'FL'	1	2.77738E-10				'FL'	0.99999928	7.50511E-07				'FL'	0.65030116	0.34969887				'FL'	1	3.24564E-13				'FL'	1	2.46722E-10				'FL'
PREDICTED	'FL'	0.73164642	0.26835355				'FL'	0.99999988	7.30644E-08										'FL'	1	9.54523E-09				'FL'	0.99999857	1.4778E-06				'FL'	0.99017894	0.009821023				'FL'	1	6.5762E-09				'FL'	1	2.80817E-12				'FL'
PREDICTED	'FL'	0.99967694	0.000323072				'FL'	1	1.89448E-09										'FL'	0.99999928	7.58767E-07				'FL'	0.99996305	3.69513E-05				'FL'	0.86810708	0.13189298				'FL'	1	7.07494E-09				'FL'	1	3.72182E-13				'FL'
PREDICTED	'FL'	0.99669373	0.003306279				'FL'	0.99999988	1.52078E-07										'FL'	0.99999988	6.46453E-08				'FL'	0.99999917	8.19175E-07				'FL'	0.91954905	0.080450952				'FL'	1	1.41389E-09				'FL'	1	2.29826E-10				'FL'
PREDICTED	'FL'	0.99617058	0.003829366				'FL'	0.99999976	2.45303E-07										'FL'	0.99994946	5.05114E-05				'FL'	0.99992466	7.53459E-05				'FL'	0.94952339	0.050476607				'FL'	1	4.06348E-09				'FL'	1	8.50512E-13				'FL'
PREDICTED	'FL'	0.99988961	0.000110337				'FL'	0.99989164	0.000108397										'FL'	1	8.48339E-10				'FL'	0.9999994	6.45809E-07				'FL'	0.987023	0.012976956				'FL'	0.99999988	6.52736E-08				'FL'	1	7.81569E-15				'FL'
PREDICTED	'REACTIVE'	0.34003732	0.65996271				'FL'	0.99999344	6.60523E-06										'FL'	0.99999976	2.04303E-07				'FL'	0.99999297	7.06815E-06				'FL'	0.71841508	0.28158495				'FL'	0.9994716	0.000528388				'FL'	1	1.24631E-10				'FL'
PREDICTED	'FL'	0.98294026	0.01705968				'FL'	0.99999404	5.99465E-06										'FL'	0.99999475	5.30311E-06				'FL'	0.99999189	8.05998E-06				'FL'	0.97065574	0.029344205				'FL'	0.99999821	1.77389E-06				'FL'	1	4.15706E-10				'FL'
PREDICTED	'FL'	0.98134571	0.018654227				'FL'	0.99999726	2.75537E-06										'FL'	0.99999833	1.71087E-06				'FL'	0.99998736	1.2619E-05				'FL'	0.92348164	0.076518349				'FL'	0.9999963	3.74739E-06				'FL'	1	9.2921E-15				'FL'
PREDICTED	'FL'	0.99501848	0.004981509				'FL'	0.99999046	9.58926E-06										'FL'	1	6.4887E-10				'FL'	0.99998486	1.51188E-05				'FL'	0.99124676	0.008753221				'FL'	0.98961532	0.010384678				'FL'	1	8.49686E-14				'FL'
PREDICTED	'REACTIVE'	0.35851094	0.64148903				'FL'	0.99999774	2.27206E-06										'FL'	1	3.18365E-09				'FL'	0.9999994	5.61508E-07				'REACTIVE'	0.029469369	0.97053063				'FL'	0.99998808	1.18951E-05				'FL'	1	1.51285E-10				'FL'
PREDICTED	'FL'	0.99399662	0.006003405				'FL'	0.99999785	2.09567E-06										'FL'	0.99944693	0.000553105				'FL'	0.99999845	1.55794E-06				'FL'	0.99800104	0.001998989				'FL'	0.9994325	0.000567498				'FL'	1	2.34573E-11				'FL'
PREDICTED	'FL'	0.99998915	1.0894E-05				'FL'	0.99999964	3.55808E-07										'FL'	0.99994636	5.36131E-05				'FL'	0.99998629	1.37295E-05				'FL'	0.99908912	0.000910859				'FL'	1	4.10276E-08				'FL'	1	3.57172E-12				'FL'
PREDICTED	'FL'	0.92156488	0.078435078				'FL'	0.99999988	6.08314E-08										'FL'	0.74214852	0.25785145				'FL'	0.99999833	1.66536E-06				'FL'	0.98629433	0.013705594				'FL'	0.99999976	2.61658E-07				'FL'	1	1.01993E-09				'FL'
PREDICTED	'FL'	0.98891479	0.011085211				'FL'	0.9999994	5.59827E-07										'FL'	0.99999928	6.76567E-07				'FL'	0.99999988	1.2207E-07				'FL'	0.99030101	0.009698991				'FL'	1	6.27766E-10				'FL'	1	1.11395E-11				'FL'
PREDICTED	'FL'	0.99924481	0.000755162				'FL'	0.99999917	7.97452E-07										'FL'	1	2.42183E-08				'FL'	0.9999963	3.69027E-06				'FL'	0.66312379	0.33687621				'FL'	1	5.73385E-08				'FL'	1	5.76697E-10				'FL'
PREDICTED	'FL'	0.99999702	3.03955E-06				'FL'	0.99999988	9.04197E-08										'FL'	0.99999249	7.54528E-06				'FL'	0.99880993	0.001190106				'FL'	0.88518906	0.11481095				'FL'	0.99998379	1.62264E-05				'FL'	1	6.22811E-13				'FL'
PREDICTED	'FL'	0.97922838	0.020771654				'FL'	0.99999928	6.574E-07										'FL'	0.99910814	0.000891881				'FL'	0.99987805	0.000121975				'FL'	0.99470311	0.005296863				'FL'	0.99350476	0.006495195				'FL'	1	5.54692E-12				'FL'
PREDICTED	'FL'	0.99993813	6.181E-05				'FL'	0.99999857	1.48072E-06										'FL'	0.99999142	8.6304E-06				'FL'	0.99999964	3.33376E-07				'FL'	0.97555792	0.02444206				'FL'	0.99983776	0.000162175				'FL'	0.99999964	3.78614E-07				'FL'
PREDICTED	'FL'	0.997603	0.002397011				'FL'	0.99999654	3.48377E-06										'FL'	1	2.19123E-09				'FL'	0.9999994	6.16953E-07				'FL'	0.8248319	0.17516811				'FL'	0.52637905	0.47362101				'FL'	1	4.99419E-13				'FL'
PREDICTED	'FL'	0.99997663	2.34215E-05				'FL'	0.99999475	5.3027E-06										'FL'	0.9999994	6.34829E-07				'FL'	0.99998724	1.281E-05				'FL'	0.56872368	0.43127632				'FL'	0.99998546	1.44958E-05				'FL'	1	8.97835E-16				'FL'
PREDICTED	'FL'	0.99997115	2.88185E-05				'FL'	0.99999988	8.30802E-08										'FL'	0.99999988	1.68938E-07				'FL'	0.9999665	3.34448E-05				'FL'	0.98893368	0.011066378				'FL'	0.99997926	2.07745E-05				'FL'	1	4.99426E-10				'FL'
PREDICTED	'FL'	1	3.90623E-08				'FL'	0.99999833	1.68145E-06										'FL'	1	5.18943E-10				'FL'	0.99999988	8.90746E-08				'FL'	0.99767715	0.002322884				'FL'	0.99919075	0.000809208				'FL'	1	8.57289E-09				'FL'
PREDICTED	'FL'	0.99999452	5.4691E-06				'FL'	0.99999976	2.79635E-07										'FL'	0.99999976	2.05208E-07				'FL'	0.99999893	1.0188E-06				'FL'	0.5382849	0.46171504				'FL'	0.99999988	1.13173E-07				'FL'	1	2.16411E-12				'FL'
PREDICTED	'FL'	0.99999094	9.05885E-06				'FL'	0.99999797	2.01191E-06										'FL'	1	4.91828E-09				'FL'	0.99999869	1.32792E-06				'FL'	0.99698848	0.00301153				'FL'	1	3.29141E-11				'FL'	1	4.03839E-10				'FL'
PREDICTED	'FL'	0.99999988	6.03461E-08				'FL'	0.99999988	6.04369E-08										'FL'	0.99999034	9.63685E-06				'FL'	0.99999738	2.66417E-06				'REACTIVE'	0.29532188	0.70467812				'FL'	1	1.79378E-09				'FL'	1	4.74433E-14				'FL'
PREDICTED	'FL'	0.9971692	0.00283082				'FL'	0.99999988	1.36967E-07										'FL'	0.9993906	0.000609368				'FL'	1	1.04077E-08				'FL'	0.99810398	0.001896005				'FL'	0.99999988	7.46359E-08				'FL'	1	1.79852E-12				'FL'
PREDICTED	'FL'	0.99971837	0.000281589				'FL'	0.99998724	1.27746E-05										'FL'	0.99999952	5.04266E-07				'FL'	0.999982	1.8007E-05				'FL'	0.99429142	0.005708624				'FL'	1	3.0448E-08				'FL'	1	1.12821E-13				'FL'
PREDICTED	'FL'	0.88616472	0.11383528				'FL'	1	8.63999E-09										'FL'	0.99999797	2.07909E-06				'FL'	0.99995077	4.92857E-05				'FL'	0.99997747	2.25298E-05				'FL'	1	5.19897E-09				'FL'	1	3.60864E-10				'FL'
PREDICTED	'FL'	0.92455083	0.075449146				'FL'	0.99999976	1.79388E-07										'FL'	1	7.19776E-09				'FL'	0.99999523	4.71216E-06				'FL'	0.75833893	0.24166104				'FL'	0.99998009	1.99411E-05				'FL'	0.99999976	2.84052E-07				'FL'
PREDICTED	'FL'	0.9972862	0.002713768				'FL'	0.99999928	7.25447E-07										'FL'	1	8.33869E-09				'FL'	0.99999988	1.72911E-07				'FL'	0.52695978	0.47304025				'FL'	1	8.61284E-11				'FL'	1	5.03047E-13				'FL'
PREDICTED	'FL'	0.9321149	0.067885146				'FL'	0.99999952	5.0598E-07										'FL'	0.99999702	2.99854E-06				'FL'	0.99999952	5.34855E-07				'FL'	0.94862562	0.051374413				'FL'	0.99999988	1.60912E-07				'FL'	1	6.80034E-13				'FL'
PREDICTED	'REACTIVE'	0.008379696	0.9916203				'FL'	1	1.60465E-08										'FL'	1	1.43483E-08				'FL'	0.99998796	1.20476E-05				'FL'	0.99896288	0.001037124				'FL'	0.99999583	4.23E-06				'FL'	1	2.50313E-14				'FL'
PREDICTED	'REACTIVE'	0.32090762	0.67909235				'FL'	0.99999666	3.34323E-06										'FL'	0.99999678	3.16897E-06				'FL'	0.99999988	1.07304E-07				'FL'	0.99765342	0.002346628				'FL'	0.99999809	1.92689E-06				'FL'	1	3.71777E-12				'FL'
PREDICTED	'REACTIVE'	0.006828824	0.99317122				'FL'	1	2.7613E-08										'FL'	0.99999988	1.58703E-07				'FL'	0.99999905	9.92505E-07				'FL'	0.9949975	0.005002479				'FL'	0.99999988	6.04941E-08				'FL'	1	1.99259E-08				'FL'
PREDICTED	'FL'	0.84660649	0.15339355				'FL'	0.99999964	3.32351E-07										'FL'	0.99999654	3.50729E-06				'FL'	0.99999988	1.19288E-07				'FL'	0.9971047	0.002895334				'FL'	0.99990606	9.39244E-05				'FL'	1	4.4701E-08				'FL'
PREDICTED	'FL'	0.83998215	0.16001786				'FL'	0.99998558	1.44456E-05										'FL'	0.99999988	1.13935E-07				'FL'	0.99999988	8.17639E-08				'FL'	0.99316204	0.006837939				'FL'	1	8.91944E-10				'FL'	1	1.02353E-11				'FL'
PREDICTED	'FL'	0.65110803	0.348892				'FL'	0.99999964	4.10233E-07										'FL'	0.99999952	4.63403E-07				'FL'	0.99999046	9.57991E-06				'FL'	0.79868203	0.20131795				'FL'	0.99999988	1.32782E-07				'FL'	1	8.43305E-11				'FL'
PREDICTED	'FL'	0.99872214	0.001277838				'FL'	0.99999905	9.73786E-07										'FL'	0.99999952	4.42518E-07				'FL'	0.99997962	2.03946E-05				'FL'	0.59187245	0.40812752				'FL'	1	3.58484E-08				'FL'	1	2.11194E-12				'FL'
PREDICTED	'FL'	0.99217987	0.007820075				'FL'	0.99999976	2.52554E-07										'FL'	1	4.32764E-08				'FL'	0.99999988	1.06799E-07				'FL'	0.79055405	0.20944592				'FL'	1	2.14033E-08				'FL'	1	4.87755E-09				'FL'
PREDICTED	'FL'	0.99806947	0.001930522				'FL'	0.99999964	3.95973E-07										'FL'	1	2.62271E-08				'FL'	1	2.64391E-08				'FL'	0.89310467	0.10689535				'FL'	1	1.21025E-09				'FL'	1	1.06831E-09				'FL'
PREDICTED	'FL'	0.99846649	0.001533484				'FL'	0.99999988	1.62906E-07										'FL'	0.99623531	0.003764765				'FL'	0.99999046	9.5594E-06				'FL'	0.99936408	0.000635881				'FL'	1	2.53222E-13				'FL'	1	1.1074E-10				'FL'
PREDICTED	'FL'	0.99910897	0.000890977				'FL'	0.99999988	1.49175E-07										'FL'	0.99996364	3.64004E-05				'FL'	0.99914372	0.000856262				'FL'	0.97295606	0.027043968				'FL'	1	1.92181E-11				'FL'	1	1.14741E-13				'FL'
PREDICTED	'REACTIVE'	0.10267412	0.89732587				'FL'	0.99999917	8.01385E-07										'FL'	0.99999845	1.56956E-06				'FL'	0.99978572	0.000214338				'FL'	0.98919266	0.01080734				'FL'	0.99998212	1.7844E-05				'FL'	1	2.24971E-14				'FL'
PREDICTED	'FL'	0.70246536	0.29753464				'FL'	1	1.1906E-08										'FL'	0.99999559	4.46473E-06				'FL'	1	2.31666E-08				'FL'	0.99179971	0.008200326				'FL'	1	3.18696E-08				'FL'	1	1.39381E-11				'FL'
PREDICTED	'FL'	0.75078595	0.24921401				'FL'	0.99999797	2.0039E-06										'FL'	0.99689317	0.003106838				'FL'	0.99999475	5.24936E-06				'FL'	0.93667662	0.063323364				'FL'	1	1.35129E-10				'FL'	1	4.41117E-10				'FL'
PREDICTED	'FL'	0.95337075	0.04662922				'FL'	0.99998605	1.39963E-05										'FL'	0.99998283	1.71988E-05				'FL'	0.99999988	9.44447E-08				'FL'	0.99433607	0.005663905				'FL'	1	5.52928E-09				'FL'	1	1.64143E-11				'FL'
PREDICTED	'FL'	0.99884784	0.001152175				'FL'	1	4.64364E-08										'FL'	0.99998736	1.26025E-05				'FL'	0.99999726	2.74214E-06				'REACTIVE'	0.47733486	0.5226652				'FL'	1	5.33946E-08				'FL'	1	1.06063E-13				'FL'
PREDICTED	'FL'	0.62785929	0.37214074				'FL'	0.99999976	2.21399E-07										'FL'	0.9999975	2.53649E-06				'FL'	0.99999344	6.57297E-06				'FL'	0.78360313	0.21639685				'FL'	1	5.59074E-08				'FL'	1	2.76276E-13				'FL'
PREDICTED	'FL'	0.97338176	0.026618173				'FL'	0.99999988	8.87913E-08										'FL'	0.99999034	9.60558E-06				'FL'	0.99999797	1.98401E-06				'REACTIVE'	0.3507612	0.64923877				'FL'	0.99999785	2.10026E-06				'FL'	1	9.52007E-13				'FL'
PREDICTED	'FL'	0.88862675	0.11137331				'FL'	1	1.05162E-08										'FL'	0.9999975	2.46021E-06				'FL'	0.99999678	3.24675E-06				'FL'	0.99658018	0.003419815				'FL'	1	6.43588E-09				'FL'	1	7.36964E-13				'FL'
PREDICTED	'FL'	0.93677473	0.06322524				'FL'	0.99999964	3.69883E-07										'FL'	0.9999994	6.18647E-07				'FL'	0.99998832	1.16969E-05				'REACTIVE'	0.3964192	0.60358077				'FL'	0.9999634	3.65685E-05				'FL'	1	2.83466E-11				'FL'
PREDICTED	'FL'	0.86066967	0.13933037				'FL'	0.99999976	2.44339E-07										'FL'	0.9999994	6.0579E-07				'FL'	0.99999905	1.00844E-06				'FL'	0.94561493	0.054384992				'FL'	0.99999845	1.52742E-06				'FL'	1	9.9008E-12				'FL'
PREDICTED	'FL'	0.96254438	0.037455644				'FL'	0.99999917	8.55778E-07										'FL'	0.99999666	3.33552E-06				'FL'	0.99999964	3.70407E-07				'FL'	0.90770733	0.092292666				'FL'	0.99999583	4.2092E-06				'FL'	1	8.23673E-09				'FL'
PREDICTED	'REACTIVE'	0.069795914	0.93020403				'FL'	0.99999964	3.26542E-07										'FL'	1	8.36389E-09				'FL'	0.99999869	1.31473E-06				'FL'	0.99782228	0.00217775				'FL'	1	2.1772E-08				'FL'	1	8.9858E-10				'FL'
PREDICTED	'FL'	0.97364229	0.026357692				'FL'	0.99999881	1.19341E-06										'FL'	0.99999964	3.42936E-07				'FL'	0.9999969	3.04347E-06				'FL'	0.9916991	0.008300959				'FL'	0.99999988	7.85649E-08				'FL'	1	3.96772E-09				'FL'
PREDICTED	'FL'	0.99984205	0.000157945				'FL'	0.99999988	8.19071E-08										'FL'	0.99992657	7.34044E-05				'FL'	0.99999595	4.09277E-06				'FL'	0.71492392	0.28507602				'FL'	0.99999976	1.98339E-07				'FL'	1	2.18181E-16				'FL'
PREDICTED	'FL'	0.99913007	0.000869937				'FL'	1	5.73083E-10										'FL'	0.9999913	8.72785E-06				'FL'	0.9999994	5.58516E-07				'FL'	0.99391562	0.006084433				'FL'	0.99987352	0.000126431				'FL'	1	3.91672E-08				'FL'
PREDICTED	'REACTIVE'	0.03353845	0.96646154				'FL'	0.99999988	1.15878E-07										'FL'	1	1.04719E-09				'FL'	0.99999964	3.22916E-07				'FL'	0.96715307	0.032846894				'FL'	1	2.05722E-08				'FL'	0.99998212	1.79139E-05				'FL'
PREDICTED	'REACTIVE'	0.12474345	0.87525648				'FL'	0.99999988	1.03817E-07										'FL'	0.99999201	7.9504E-06				'FL'	0.99999225	7.78425E-06				'FL'	0.9594245	0.040575489				'FL'	0.97361857	0.026381472				'FL'	0.99999988	1.63713E-07				'FL'
PREDICTED	'FL'	0.97705734	0.022942593				'FL'	0.99998987	1.0165E-05										'FL'	0.99999642	3.53538E-06				'FL'	0.99999869	1.29611E-06				'FL'	0.98758286	0.012417099				'FL'	0.99963486	0.000365129				'FL'	1	9.3463E-10				'FL'
PREDICTED	'FL'	0.82274449	0.17725551				'FL'	0.99973434	0.000265632										'FL'	0.99990225	9.76895E-05				'FL'	0.99999857	1.40129E-06				'REACTIVE'	0.22687858	0.77312136				'FL'	1	4.07707E-09				'FL'	1	2.00664E-08				'FL'
PREDICTED	'FL'	0.96203685	0.037963212				'FL'	1	1.75453E-08										'FL'	0.99999928	7.62001E-07				'FL'	0.99995911	4.08803E-05				'FL'	0.7879588	0.2120412				'FL'	0.9999969	3.05407E-06				'FL'	1	1.44769E-10				'FL'
PREDICTED	'FL'	0.90311956	0.096880488				'FL'	0.99999988	1.56812E-07										'FL'	0.99994099	5.90482E-05				'FL'	0.9999764	2.36207E-05				'REACTIVE'	0.030583024	0.96941692				'FL'	1	5.17834E-08				'FL'	0.99999952	4.23735E-07				'FL'
PREDICTED	'FL'	0.99046344	0.009536614				'FL'	0.99999905	8.97843E-07										'FL'	0.99999881	1.20848E-06				'FL'	0.99999154	8.45879E-06				'FL'	0.99877757	0.001222408				'FL'	1	4.40488E-08				'FL'	1	3.97219E-08				'FL'
PREDICTED	'FL'	0.99999464	5.37451E-06				'FL'	0.99999988	7.75007E-08										'FL'	0.9997291	0.000270903				'FL'	0.99998546	1.46004E-05				'FL'	0.97043937	0.029560594				'FL'	0.9999994	5.37532E-07				'FL'	1	7.70039E-15				'FL'
PREDICTED	'FL'	0.92735237	0.072647668				'FL'	0.99999988	1.0662E-07										'FL'	0.99998772	1.23046E-05				'FL'	0.99990833	9.16897E-05				'FL'	0.99993813	6.18214E-05				'FL'	0.99999988	7.96277E-08				'FL'	1	1.62634E-12				'FL'
PREDICTED	'FL'	0.9987154	0.001284586				'FL'	1	1.42914E-08										'FL'	0.99866509	0.001334856				'FL'	0.99996078	3.91909E-05				'FL'	0.96551228	0.034487791				'FL'	1	1.23004E-09				'FL'	1	1.60907E-09				'FL'
PREDICTED	'FL'	0.99973124	0.000268744				'FL'	1	3.37571E-08										'FL'	0.99996233	3.76287E-05				'FL'	0.99994898	5.10759E-05				'FL'	0.99849474	0.001505255				'FL'	0.99999988	6.24793E-08				'FL'	1	9.2776E-17				'FL'
PREDICTED	'FL'	0.99935716	0.000642819				'FL'	1	1.87051E-08										'FL'	0.99999332	6.64807E-06				'FL'	0.99998927	1.07733E-05				'FL'	0.99943787	0.000562095				'FL'	0.98305225	0.016947709				'FL'	1	1.7146E-14				'FL'
PREDICTED	'FL'	0.99990368	9.6359E-05				'FL'	0.99999988	1.42649E-07										'FL'	0.99999678	3.21869E-06				'FL'	0.99999976	1.80227E-07				'FL'	0.94228178	0.057718202				'FL'	0.99995935	4.06266E-05				'FL'	1	2.04228E-09				'FL'
PREDICTED	'FL'	0.99957985	0.000420136				'FL'	0.99999428	5.75512E-06										'FL'	0.99794644	0.002053507				'FL'	0.99999917	8.73662E-07				'REACTIVE'	0.36399224	0.63600779				'FL'	0.99999857	1.43902E-06				'FL'	1	1.5027E-11				'FL'
PREDICTED	'FL'	0.99851447	0.001485549				'FL'	1	1.52466E-08										'FL'	0.99999321	6.79196E-06				'FL'	0.9999975	2.53767E-06				'FL'	0.95479053	0.045209467				'FL'	0.9990958	0.000904207				'FL'	1	1.14718E-10				'FL'
PREDICTED	'FL'	0.98747337	0.012526689				'FL'	1	1.71154E-08										'FL'	1	1.14689E-09				'FL'	0.999982	1.79895E-05				'FL'	0.99474096	0.005258991				'FL'	1	1.57203E-10				'FL'	1	2.88494E-11				'FL'
PREDICTED	'FL'	0.99992383	7.62237E-05				'FL'	1	3.68847E-08										'FL'	0.99999845	1.53379E-06				'FL'	0.99997449	2.55224E-05				'FL'	0.99861884	0.001381107				'FL'	1	1.68653E-08				'FL'	1	8.83028E-11				'FL'
PREDICTED	'FL'	0.99879515	0.001204792				'FL'	1	5.66486E-09										'FL'	1	8.89759E-10				'FL'	0.99991524	8.47323E-05				'FL'	0.97354829	0.026451737				'FL'	1	3.40554E-09				'FL'	1	7.53173E-12				'FL'
PREDICTED	'FL'	1	9.12579E-09				'FL'	0.99999416	5.85657E-06										'FL'	0.99999905	9.9336E-07				'FL'	0.99997437	2.55712E-05				'FL'	0.97031635	0.029683594				'FL'	1	3.62851E-09				'FL'	1	7.31813E-11				'FL'
PREDICTED	'FL'	0.99997938	2.05696E-05				'FL'	0.99999988	6.79479E-08										'FL'	1	5.11105E-08				'FL'	0.99996877	3.12546E-05				'FL'	0.99989867	0.000101346				'FL'	1	3.44501E-08				'FL'	1	4.5624E-09				'FL'
PREDICTED	'FL'	0.9995963	0.000403691				'FL'	0.99999964	3.92809E-07										'FL'	0.99999833	1.61436E-06				'FL'	0.99991643	8.35841E-05				'FL'	0.98575914	0.014240876				'FL'	1	4.76852E-11				'FL'	1	5.84018E-11				'FL'
PREDICTED	'FL'	0.99997962	2.0388E-05				'FL'	0.99999881	1.2168E-06										'FL'	0.99999988	1.58824E-07				'FL'	0.9999963	3.74368E-06				'FL'	0.99989617	0.000103813				'FL'	1	2.38711E-12				'FL'	1	1.28042E-11				'FL'
PREDICTED	'FL'	0.99810576	0.00189419				'FL'	0.99999988	1.43098E-07										'FL'	0.99999988	1.27033E-07				'FL'	0.99975413	0.000245915				'FL'	0.95562869	0.044371281				'FL'	1	1.94487E-09				'FL'	1	2.00459E-12				'FL'
PREDICTED	'FL'	0.9039765	0.096023552				'FL'	0.99999547	4.58305E-06										'FL'	1	6.87133E-10				'FL'	0.99889034	0.001109671				'FL'	0.79212248	0.20787749				'FL'	1	6.32977E-10				'FL'	1	8.18654E-12				'FL'
PREDICTED	'FL'	0.95962751	0.040372431				'FL'	0.99999988	1.21538E-07										'FL'	1	2.03536E-10				'FL'	0.99990535	9.4626E-05				'FL'	0.98871988	0.011280115				'FL'	1	1.34617E-10				'FL'	1	2.19587E-08				'FL'
PREDICTED	'FL'	0.85985333	0.14014666				'FL'	1	3.8914E-08										'FL'	0.99992442	7.55749E-05				'FL'	0.99998152	1.85349E-05				'REACTIVE'	0.24572304	0.75427693				'FL'	1	1.35585E-08				'FL'	1	1.90882E-09				'FL'
PREDICTED	'FL'	0.99786156	0.00213849				'FL'	0.99999928	7.44992E-07										'FL'	0.9999994	5.71783E-07				'FL'	0.99997747	2.2536E-05				'REACTIVE'	0.16904345	0.83095658				'FL'	1	3.60521E-08				'FL'	1	7.13464E-11				'FL'
PREDICTED	'FL'	0.88883132	0.11116867				'FL'	0.99999988	1.39384E-07										'FL'	0.99999702	2.92904E-06				'FL'	0.99999499	5.06082E-06				'FL'	0.98899138	0.011008639				'FL'	0.99999988	7.93501E-08				'FL'	1	8.32775E-11				'FL'
PREDICTED	'FL'	0.96708113	0.032918893				'FL'	1	4.41948E-08										'FL'	0.99998367	1.62983E-05				'FL'	0.99986625	0.000133731				'FL'	0.99766278	0.002337259				'FL'	0.99952734	0.000472627				'FL'	1	4.29156E-11				'FL'
PREDICTED	'FL'	0.93682337	0.063176654				'FL'	1	4.26395E-08										'FL'	0.99999917	8.49091E-07				'FL'	0.99995279	4.71925E-05				'FL'	0.97168738	0.02831261				'FL'	0.9999963	3.68691E-06				'FL'	1	4.02777E-13				'FL'
PREDICTED	'FL'	0.52568525	0.47431472				'FL'	1	4.48836E-08										'FL'	1	8.72017E-09				'FL'	0.99999869	1.28805E-06				'FL'	0.9575069	0.042493053				'FL'	1	1.31712E-09				'FL'	1	1.95727E-10				'FL'
PREDICTED	'FL'	0.86300623	0.13699372				'FL'	1	4.28931E-08										'FL'	0.9999063	9.3654E-05				'FL'	0.99999666	3.39485E-06				'FL'	0.9213596	0.078640334				'FL'	0.99998987	1.01158E-05				'FL'	1	2.62978E-14				'FL'
PREDICTED	'FL'	0.96314579	0.036854196				'FL'	0.99999511	4.89818E-06										'FL'	1	4.22468E-09				'FL'	0.99999809	1.87228E-06				'FL'	0.95481575	0.045184337				'FL'	0.99999928	6.746E-07				'FL'	1	1.48715E-12				'FL'
PREDICTED	'FL'	0.88529533	0.1147047				'FL'	0.99999988	1.13469E-07										'FL'	0.99998093	1.90162E-05				'FL'	0.99998844	1.15536E-05				'FL'	0.98000205	0.019997945				'FL'	0.99978179	0.000218269				'FL'	1	1.6646E-13				'FL'
PREDICTED	'FL'	0.69981122	0.30018869				'FL'	1	2.40718E-08										'FL'	0.99999988	1.20831E-07				'FL'	0.99999928	6.6342E-07				'FL'	0.88709998	0.11290005				'FL'	0.99958855	0.000411419				'FL'	1	1.33614E-08				'FL'
PREDICTED	'FL'	0.94136047	0.05863956				'FL'	0.99999332	6.65165E-06										'FL'	1	1.56946E-09				'FL'	0.99997902	2.0981E-05				'REACTIVE'	0.47266549	0.52733457				'FL'	0.99662137	0.003378633				'FL'	1	2.30774E-09				'FL'
PREDICTED	'FL'	0.99990404	9.59599E-05				'FL'	1	2.73988E-09										'FL'	1	1.31933E-08				'FL'	0.99999309	6.88926E-06				'FL'	0.90325558	0.096744344				'FL'	0.99999928	6.70015E-07				'FL'	1	2.23595E-08				'FL'
PREDICTED	'FL'	0.9900496	0.009950388				'FL'	0.99999976	2.224E-07										'FL'	1	1.14114E-08				'FL'	0.9999994	5.81409E-07				'REACTIVE'	0.46864337	0.53135663				'FL'	0.99999976	1.82228E-07				'FL'	1	1.07147E-12				'FL'
PREDICTED	'FL'	0.94613385	0.053866141				'FL'	1	1.98477E-09										'FL'	1	2.29631E-10				'FL'	0.99999976	1.78993E-07				'REACTIVE'	0.3628583	0.6371417				'FL'	0.99999988	1.06756E-07				'FL'	1	7.01467E-11				'FL'
PREDICTED	'FL'	0.99243063	0.007569422				'FL'	1	4.48822E-09										'FL'	1	5.35623E-08				'FL'	0.99999762	2.41024E-06				'FL'	0.95058042	0.049419519				'FL'	0.99999166	8.32914E-06				'FL'	1	7.51777E-15				'FL'
PREDICTED	'FL'	0.99991906	8.0939E-05				'FL'	1	2.66002E-08										'FL'	1	2.82183E-09				'FL'	0.99998415	1.58042E-05				'FL'	0.98620343	0.013796559				'FL'	0.99996221	3.7801E-05				'FL'	1	1.1976E-12				'FL'
PREDICTED	'FL'	0.58060831	0.41939166				'FL'	0.99999273	7.25276E-06										'FL'	1	1.42519E-09				'FL'	0.9999913	8.64479E-06				'FL'	0.9621473	0.037852716				'FL'	0.99930608	0.000693938				'FL'	1	7.94974E-12				'FL'
PREDICTED	'FL'	0.9979226	0.002077436				'FL'	0.99999952	5.2779E-07										'FL'	1	2.98328E-08				'FL'	0.99999976	2.7893E-07				'FL'	0.93082708	0.069172882				'FL'	0.9931913	0.006808673				'FL'	1	8.79706E-12				'FL'
PREDICTED	'FL'	0.96759707	0.032402933				'FL'	1	6.8939E-09										'FL'	1	1.04078E-08				'FL'	0.99999678	3.16721E-06				'FL'	0.99437851	0.005621484				'FL'	0.99999988	1.01914E-07				'FL'	1	8.62776E-13				'FL'
PREDICTED	'REACTIVE'	0.10677546	0.8932246				'FL'	0.99999452	5.52184E-06										'FL'	0.9999994	6.03651E-07				'FL'	0.99999726	2.71081E-06				'FL'	0.90085888	0.099141121				'FL'	0.99999893	1.09084E-06				'FL'	1	2.37728E-12				'FL'
PREDICTED	'FL'	0.98195994	0.01804				'FL'	1	2.6207E-08										'FL'	0.99999976	2.77022E-07				'FL'	0.99998283	1.71378E-05				'FL'	0.96947891	0.030521167				'FL'	0.99999988	9.28607E-08				'FL'	0.99999988	1.19352E-07				'FL'
PREDICTED	'FL'	0.53811252	0.46188754				'FL'	0.99999762	2.37771E-06										'FL'	0.99999976	2.82232E-07				'FL'	0.99994218	5.77657E-05				'FL'	0.97691476	0.023085264				'FL'	1	1.39611E-10				'FL'	1	6.37852E-11				'FL'
PREDICTED	'REACTIVE'	0.27367496	0.72632504				'FL'	0.99999869	1.36796E-06										'FL'	0.9996897	0.00031034				'FL'	0.99983954	0.000160434				'FL'	0.97733068	0.022669386				'FL'	1	1.00046E-08				'FL'	1	8.41442E-10				'FL'
PREDICTED	'FL'	0.63713861	0.36286137				'FL'	1	6.31214E-10										'FL'	1	2.76232E-08				'FL'	0.99996483	3.5165E-05				'REACTIVE'	0.48910385	0.51089621				'FL'	0.99999952	4.8342E-07				'FL'	1	1.04927E-10				'FL'
PREDICTED	'FL'	0.99318355	0.006816474				'FL'	1	4.37982E-08										'FL'	1	1.92214E-09				'FL'	0.99999356	6.46285E-06				'FL'	0.91068321	0.08931677				'FL'	1	2.49702E-08				'FL'	1	2.65011E-10				'FL'
PREDICTED	'REACTIVE'	0.35031283	0.64968723				'FL'	0.99999011	9.93438E-06										'FL'	1	1.2493E-08				'FL'	0.99999762	2.37765E-06				'FL'	0.9979887	0.00201135				'FL'	0.99999464	5.41612E-06				'FL'	1	1.22302E-11				'FL'
PREDICTED	'REACTIVE'	0.027035026	0.97296494				'FL'	0.99999106	8.95102E-06										'FL'	0.99999988	1.61988E-07				'FL'	0.99994338	5.65863E-05				'REACTIVE'	0.39252484	0.6074751				'FL'	0.99999702	2.92812E-06				'FL'	1	9.44876E-09				'FL'
PREDICTED	'FL'	0.79456979	0.20543021				'FL'	0.99999452	5.50432E-06										'FL'	0.99999988	1.61584E-07				'FL'	0.99959499	0.000405041				'FL'	0.98665559	0.013344357				'FL'	1	1.62869E-09				'FL'	1	1.34798E-08				'FL'
PREDICTED	'FL'	0.84676957	0.15323043				'FL'	0.99999881	1.13981E-06										'FL'	1	7.66484E-09				'FL'	0.99956423	0.000435793				'FL'	0.99133235	0.008667586				'FL'	0.99999964	3.07658E-07				'FL'	1	2.85734E-09				'FL'
PREDICTED	'FL'	0.97132742	0.028672589				'FL'	0.99999964	3.73879E-07										'FL'	0.99999988	6.54509E-08				'FL'	0.99998116	1.88633E-05				'FL'	0.99862123	0.001378775				'FL'	0.99735755	0.002642437				'FL'	1	7.92618E-09				'FL'
PREDICTED	'FL'	0.65686709	0.34313288				'FL'	0.99999988	8.1938E-08										'FL'	0.99999988	8.1073E-08				'FL'	0.9986527	0.001347284				'FL'	0.92909169	0.070908345				'FL'	1	3.57747E-10				'FL'	1	2.22542E-09				'FL'
PREDICTED	'FL'	0.87993926	0.1200607				'FL'	0.99999976	2.1588E-07										'FL'	1	8.26083E-11				'FL'	0.99986112	0.000138841				'REACTIVE'	0.053615	0.94638497				'FL'	1	2.04E-10				'FL'	1	6.84982E-11				'FL'
PREDICTED	'FL'	0.94955146	0.050448596				'FL'	0.99999928	6.74821E-07										'FL'	1	2.88079E-10				'FL'	0.99928671	0.000713315				'FL'	0.99997425	2.57936E-05				'FL'	1	1.35583E-10				'FL'	1	7.85426E-11				'FL'
PREDICTED	'FL'	0.75568914	0.24431086				'FL'	1	1.70119E-08										'FL'	0.99999964	3.24177E-07				'FL'	0.99994481	5.52499E-05				'FL'	0.71451283	0.2854872				'FL'	1	5.37203E-14				'FL'	1	6.60406E-10				'FL'
PREDICTED	'FL'	0.99809235	0.001907667				'FL'	1	2.80904E-08										'FL'	0.97595847	0.024041489				'FL'	0.99997151	2.85386E-05				'FL'	0.99998701	1.29806E-05				'FL'	0.99999964	3.46926E-07				'FL'	1	3.38784E-14				'FL'
PREDICTED	'FL'	0.87518156	0.12481852				'FL'	0.99999964	3.56155E-07										'FL'	0.99960071	0.000399277				'FL'	0.94994378	0.050056227				'FL'	0.99999738	2.59958E-06				'FL'	1	1.92907E-10				'FL'	1	1.34679E-09				'FL'
PREDICTED	'REACTIVE'	0.43836424	0.56163579				'FL'	0.99999917	8.64552E-07										'FL'	0.99985611	0.00014386				'FL'	0.50469667	0.4953033				'FL'	0.99998963	1.04153E-05				'FL'	1	4.12733E-13				'FL'	1	1.46037E-08				'FL'
PREDICTED	'FL'	0.97478515	0.025214894				'FL'	1	1.31301E-08										'FL'	0.99998438	1.56706E-05				'FL'	0.52471	0.47529				'FL'	0.99976701	0.000232966				'FL'	1	5.67431E-12				'FL'	1	4.91743E-08				'FL'
PREDICTED	'FL'	0.6988703	0.30112967				'FL'	0.99999988	8.95635E-08										'FL'	0.99999094	9.08158E-06				'FL'	0.99185246	0.00814759				'FL'	0.99835205	0.001648012				'FL'	1	1.23897E-10				'FL'	1	1.95438E-08				'FL'
PREDICTED	'REACTIVE'	0.01698284	0.98301709				'FL'	1	3.4819E-08										'FL'	1	4.9818E-09				'FL'	0.99999678	3.27152E-06				'FL'	0.97758156	0.022418471				'FL'	1	1.18897E-08				'FL'	1	2.36E-10				'FL'
PREDICTED	'FL'	0.97189349	0.028106468				'FL'	0.99999726	2.72629E-06										'FL'	1	4.83722E-12				'FL'	0.99983549	0.000164448				'REACTIVE'	0.36393017	0.63606977				'FL'	1	3.11933E-10				'FL'	0.99999988	7.83252E-08				'FL'
PREDICTED	'FL'	0.99850875	0.001491223				'FL'	1	7.48182E-11										'FL'	1	1.55745E-08				'FL'	0.99437851	0.005621465				'FL'	0.86225551	0.13774449				'FL'	1	5.41711E-09				'FL'	1	3.38648E-09				'FL'
PREDICTED	'FL'	0.97284263	0.02715731				'FL'	1	8.34171E-09										'FL'	1	3.12116E-09				'FL'	0.9999963	3.7079E-06				'REACTIVE'	0.34063637	0.65936363				'FL'	1	1.08827E-10				'FL'	0.99999964	4.09163E-07				'FL'
PREDICTED	'FL'	0.50601172	0.49398822				'FL'	1	2.55941E-08										'FL'	0.99999976	2.74784E-07				'FL'	1	9.97325E-09				'FL'	0.90875095	0.091249041				'FL'	1	5.33253E-12				'FL'	1	5.17307E-09				'FL'
PREDICTED	'REACTIVE'	0.35199592	0.64800411				'FL'	1	7.06238E-09										'FL'	0.99999654	3.46163E-06				'FL'	0.99867684	0.001323087				'FL'	0.99926919	0.000730861				'FL'	1	1.52876E-09				'FL'	0.99999988	1.20373E-07				'FL'
PREDICTED	'FL'	0.94740188	0.052598134				'FL'	1	1.2984E-08										'FL'	0.99998748	1.25409E-05				'FL'	0.9996388	0.000361185				'FL'	0.99270308	0.007296963				'FL'	1	3.42503E-11				'FL'	1	5.6157E-14				'FL'
PREDICTED	'FL'	0.99072915	0.009270847				'FL'	0.99999976	2.4485E-07										'FL'	1	1.68437E-08				'FL'	0.99865317	0.001346825				'FL'	0.99951208	0.000487943				'FL'	0.99999535	4.59214E-06				'FL'	1	4.01757E-08				'FL'
PREDICTED	'FL'	0.99829322	0.00170681				'FL'	1	1.39896E-08										'FL'	1	2.40772E-11				'FL'	0.99997795	2.21027E-05				'FL'	0.97122353	0.028776538				'FL'	1	4.96662E-09				'FL'	1	4.53969E-11				'FL'
PREDICTED	'FL'	0.99926156	0.00073842				'FL'	0.9999994	5.93341E-07										'FL'	1	1.29843E-08				'FL'	0.99998069	1.9336E-05				'FL'	0.9851436	0.014856411				'FL'	1	7.07026E-10				'FL'	1	1.06129E-09				'FL'
PREDICTED	'FL'	0.98922056	0.010779399				'FL'	1	2.13329E-08										'FL'	1	2.15704E-08				'FL'	0.99992943	7.05177E-05				'REACTIVE'	0.3416599	0.6583401				'FL'	1	5.9952E-09				'FL'	0.99999976	1.88042E-07				'FL'
PREDICTED	'FL'	0.9999975	2.48397E-06				'FL'	1	1.52469E-09										'FL'	1	7.19347E-11				'FL'	0.99981374	0.000186327				'REACTIVE'	0.00391735	0.99608266				'FL'	1	5.64221E-09				'FL'	1	1.33385E-10				'FL'
PREDICTED	'FL'	0.99999666	3.36465E-06				'FL'	0.99999928	6.83444E-07										'FL'	1	1.88684E-09				'FL'	0.99967396	0.000326034				'REACTIVE'	0.005003552	0.99499643				'FL'	0.99999905	9.12968E-07				'FL'	1	1.27346E-09				'FL'
PREDICTED	'FL'	0.99975878	0.000241198				'FL'	0.99999976	1.78905E-07										'FL'	1	4.53698E-08				'FL'	0.99981016	0.000189872				'FL'	0.69849557	0.30150443				'FL'	1	5.08974E-10				'FL'	1	8.65289E-10				'FL'
PREDICTED	'FL'	0.9999994	5.73201E-07				'FL'	0.99999988	9.36915E-08										'FL'	1	3.86863E-11				'FL'	0.99995649	4.35341E-05				'FL'	0.59556216	0.40443784				'FL'	1	9.35686E-09				'FL'	1	1.17583E-09				'FL'
PREDICTED	'FL'	0.99999976	1.9232E-07				'FL'	1	6.96835E-09										'FL'	1	4.2178E-09				'FL'	0.99999964	3.13879E-07				'REACTIVE'	0.003122497	0.99687755				'FL'	0.99999905	1.00934E-06				'FL'	1	1.19898E-11				'FL'
PREDICTED	'FL'	0.99998903	1.09914E-05				'FL'	0.99996591	3.4076E-05										'FL'	1	1.36163E-08				'FL'	0.99941671	0.000583328				'REACTIVE'	0.026944468	0.9730556				'FL'	0.9999994	6.1883E-07				'FL'	1	2.97132E-10				'FL'
PREDICTED	'FL'	0.99935168	0.000648258				'FL'	0.99999988	1.45971E-07										'FL'	1	2.66043E-08				'FL'	0.99986303	0.000136964				'FL'	0.99990869	9.13284E-05				'FL'	0.99999619	3.79702E-06				'FL'	1	5.88801E-12				'FL'
PREDICTED	'FL'	0.99981087	0.00018917				'FL'	0.99999905	9.90493E-07										'FL'	0.99999988	1.21396E-07				'FL'	0.99992919	7.07729E-05				'FL'	0.97355324	0.026446782				'FL'	0.99985397	0.000145973				'FL'	1	8.63937E-12				'FL'
PREDICTED	'FL'	1	5.77559E-08				'FL'	0.99999964	3.27556E-07										'FL'	1	1.06137E-08				'FL'	0.99600595	0.003994048				'FL'	0.99643242	0.003567567				'FL'	0.99999988	1.40721E-07				'FL'	0.99999988	7.84207E-08				'FL'
PREDICTED	'FL'	0.99997151	2.84671E-05				'FL'	0.99996126	3.86998E-05										'FL'	0.99999988	7.8496E-08				'FL'	0.99963295	0.000367012				'FL'	0.98403329	0.01596674				'FL'	0.99999571	4.27846E-06				'FL'	1	2.19264E-11				'FL'
PREDICTED	'FL'	0.99999821	1.72953E-06				'FL'	0.99998915	1.08231E-05										'FL'	0.99999905	9.07902E-07				'FL'	0.97753853	0.022461493				'FL'	0.98495722	0.0150427				'FL'	0.99999928	6.87348E-07				'FL'	1	7.57628E-12				'FL'
PREDICTED	'FL'	0.99999988	1.02231E-07				'FL'	1	5.23226E-08										'FL'	0.99999583	4.18648E-06				'FL'	0.99994195	5.80553E-05				'REACTIVE'	0.39973873	0.60026127				'FL'	0.99999201	7.98609E-06				'FL'	1	9.77361E-12				'FL'
PREDICTED	'FL'	0.99999988	9.27205E-08				'FL'	0.99999976	2.40517E-07										'FL'	1	7.13608E-09				'FL'	0.9996087	0.000391292				'REACTIVE'	0.22554854	0.77445143				'FL'	0.99998891	1.10645E-05				'FL'	1	1.97957E-09				'FL'
PREDICTED	'FL'	0.99998701	1.29642E-05				'FL'	1	4.43863E-09										'FL'	1	3.63923E-08				'FL'	0.99955708	0.000442856				'FL'	0.98885882	0.011141172				'FL'	0.99995959	4.03513E-05				'FL'	0.99999988	1.61447E-07				'FL'
PREDICTED	'FL'	0.99999964	3.87518E-07				'FL'	0.99999988	6.23742E-08										'FL'	0.99999523	4.79635E-06				'FL'	0.99992776	7.22789E-05				'FL'	0.99729377	0.002706211				'FL'	0.99994147	5.85851E-05				'FL'	1	7.7278E-09				'FL'
PREDICTED	'FL'	0.99999452	5.46875E-06				'FL'	0.99999964	3.00339E-07										'FL'	0.99996305	3.69025E-05				'FL'	0.99999726	2.75628E-06				'FL'	0.89412647	0.10587351				'FL'	0.98677987	0.013220078				'FL'	1	3.7381E-13				'FL'
PREDICTED	'FL'	0.99984384	0.000156171				'FL'	0.99999905	9.31505E-07										'FL'	1	9.44141E-09				'FL'	0.99091595	0.009084051				'FL'	0.9602474	0.03975255				'FL'	1	6.57638E-15				'FL'	1	3.11259E-12				'FL'
PREDICTED	'FL'	0.99999976	2.578E-07				'FL'	0.99999964	3.74179E-07										'FL'	1	2.15085E-08				'FL'	0.99997985	2.01915E-05				'FL'	0.98185205	0.018148014				'FL'	1	5.91669E-09				'FL'	1	2.37237E-12				'FL'
PREDICTED	'FL'	0.99999881	1.19822E-06				'FL'	0.9999994	6.36011E-07										'FL'	1	4.12289E-08				'FL'	0.99972993	0.000270026				'FL'	0.97685629	0.023143653				'FL'	0.99999583	4.20405E-06				'FL'	1	2.99654E-12				'FL'
PREDICTED	'FL'	0.99999034	9.65294E-06				'FL'	1	3.46496E-09										'FL'	1	9.64652E-09				'FL'	0.99974674	0.000253268				'FL'	0.99962032	0.000379685				'FL'	1	2.09689E-09				'FL'	1	5.16454E-10				'FL'
PREDICTED	'FL'	0.99999833	1.63767E-06				'FL'	0.99999821	1.77256E-06										'FL'	1	9.35367E-12				'FL'	0.99689424	0.003105756				'FL'	0.98165911	0.018340899				'FL'	1	6.97797E-09				'FL'	1	2.39845E-10				'FL'
PREDICTED	'FL'	0.99999475	5.2233E-06				'FL'	0.99999988	8.58166E-08										'FL'	1	4.92448E-08				'FL'	0.99999642	3.51893E-06				'FL'	0.99999499	4.95421E-06				'FL'	0.99999797	2.04924E-06				'FL'	1	2.70591E-08				'FL'
PREDICTED	'FL'	0.99634355	0.003656384				'FL'	0.99999976	1.87592E-07										'FL'	0.99999869	1.32036E-06				'FL'	0.99999046	9.48251E-06				'FL'	0.99694014	0.003059877				'FL'	0.99998963	1.03309E-05				'FL'	1	1.06443E-09				'FL'
PREDICTED	'FL'	0.99999988	7.23251E-08				'FL'	0.99992478	7.51721E-05										'FL'	1	1.30146E-08				'FL'	0.99999917	7.81704E-07				'FL'	0.99999928	6.59628E-07				'FL'	1	1.60139E-11				'FL'	1	1.66757E-10				'FL'
PREDICTED	'FL'	1	2.40227E-10				'FL'	1	8.99954E-09										'FL'	1	1.22767E-08				'FL'	0.99999988	7.34496E-08				'FL'	0.99925095	0.000749062				'FL'	1	8.77674E-09				'FL'	1	1.35052E-09				'FL'
PREDICTED	'FL'	1	2.77861E-13				'FL'	0.99999988	7.98569E-08										'FL'	1	6.49949E-11				'FL'	0.99999976	2.56759E-07				'FL'	0.99998975	1.02332E-05				'FL'	1	4.80406E-11				'FL'	1	2.53809E-11				'FL'
PREDICTED	'FL'	1	2.72279E-10				'FL'	0.99999797	2.08242E-06										'FL'	0.9998154	0.000184648				'FL'	0.99990046	9.95704E-05				'FL'	0.9996742	0.000325787				'FL'	0.9999994	6.12006E-07				'FL'	1	1.94738E-11				'FL'
PREDICTED	'REACTIVE'	0.46024838	0.53975171				'FL'	0.99999976	1.84944E-07										'FL'	1	2.78405E-10				'FL'	0.99999893	1.04071E-06				'REACTIVE'	0.33249846	0.66750157				'FL'	1	1.57598E-11				'FL'	1	6.36587E-11				'FL'
PREDICTED	'REACTIVE'	0.009138987	0.99086106				'FL'	1	7.28288E-10										'FL'	1	2.96372E-10				'FL'	0.99998975	1.02756E-05				'REACTIVE'	0.005776359	0.99422365				'FL'	0.99999928	7.24694E-07				'FL'	1	1.94748E-09				'FL'
PREDICTED	'FL'	0.92323387	0.076766096				'FL'	0.99999988	1.35649E-07										'FL'	1	3.65086E-09				'FL'	0.99999964	3.65146E-07				'REACTIVE'	0.29850116	0.70149887				'FL'	0.99999833	1.69287E-06				'FL'	1	8.73806E-12				'FL'
PREDICTED	'REACTIVE'	0.33998728	0.66001266				'FL'	0.99999845	1.56425E-06										'FL'	0.99999988	6.31399E-08				'FL'	0.99996495	3.5052E-05				'FL'	0.99759799	0.002401948				'FL'	1	3.9084E-10				'FL'	0.99999893	1.05894E-06				'FL'
PREDICTED	'FL'	0.81872332	0.18127663				'FL'	0.99999976	2.51435E-07										'FL'	0.99999881	1.24422E-06				'FL'	0.99998426	1.57817E-05				'FL'	0.97325802	0.026742041				'FL'	1	3.494E-09				'FL'	1	1.85113E-09				'FL'
PREDICTED	'REACTIVE'	0.23372011	0.76627994				'FL'	0.99999988	1.33321E-07										'FL'	0.99999964	3.3199E-07				'FL'	0.99999976	2.89151E-07				'FL'	0.96038604	0.039613925				'FL'	0.99975878	0.000241191				'FL'	1	2.94833E-10				'FL'
PREDICTED	'FL'	0.61875433	0.38124567				'FL'	0.99999976	2.82557E-07										'FL'	0.99999917	8.27729E-07				'FL'	0.99999118	8.79252E-06				'FL'	0.96881658	0.031183375				'FL'	1	2.1208E-09				'FL'	1	6.01455E-09				'FL'
PREDICTED	'REACTIVE'	0.053163599	0.94683641				'FL'	0.99999988	9.04363E-08										'FL'	1	2.93187E-08				'FL'	1	4.903E-08				'FL'	0.96503961	0.034960344				'FL'	1	1.22902E-09				'FL'	1	1.25108E-09				'FL'
PREDICTED	'FL'	0.80408812	0.19591191				'FL'	1	2.39739E-08										'FL'	0.99999988	1.19496E-07				'FL'	0.99994397	5.60339E-05				'FL'	0.70106345	0.29893649				'FL'	1	1.35372E-09				'FL'	0.99999976	1.93971E-07				'FL'
PREDICTED	'REACTIVE'	0.008614823	0.99138522				'FL'	0.99999988	6.4658E-08										'FL'	0.99999988	9.09672E-08				'FL'	0.99995637	4.3573E-05				'FL'	0.910954	0.089046016				'FL'	1	1.49303E-10				'FL'	1	4.6026E-10				'FL'
PREDICTED	'FL'	0.98095739	0.01904266				'FL'	0.99999952	5.20417E-07										'FL'	0.99999952	4.88935E-07				'FL'	0.99999905	9.84422E-07				'FL'	0.90825826	0.091741763				'FL'	1	1.19302E-11				'FL'	1	8.42737E-09				'FL'
PREDICTED	'REACTIVE'	0.000625708	0.99937433				'FL'	0.99996567	3.42728E-05										'FL'	0.99999976	2.64581E-07				'FL'	0.99998903	1.09086E-05				'REACTIVE'	0.066869058	0.93313092				'FL'	0.99955159	0.000448389				'FL'	1	2.9158E-10				'FL'
PREDICTED	'FL'	0.82971305	0.17028694				'FL'	0.99999046	9.56021E-06										'FL'	0.99999452	5.5165E-06				'FL'	0.99999309	6.96001E-06				'REACTIVE'	0.35203329	0.64796668				'FL'	1	1.01454E-08				'FL'	1	4.27098E-10				'FL'
PREDICTED	'FL'	0.86909318	0.13090681				'FL'	0.99999893	1.10632E-06										'FL'	0.99999988	1.76409E-07				'FL'	0.99998617	1.38299E-05				'FL'	0.55498624	0.44501382				'FL'	1	2.34558E-10				'FL'	1	1.26602E-12				'FL'
PREDICTED	'REACTIVE'	0.10481105	0.89518893				'FL'	0.99985051	0.00014945										'FL'	0.99999976	2.14662E-07				'FL'	0.9998455	0.000154531				'REACTIVE'	0.29397815	0.70602179				'FL'	1	1.04342E-10				'FL'	1	6.55432E-09				'FL'
PREDICTED	'REACTIVE'	0.063996702	0.93600333				'FL'	0.99999714	2.84027E-06										'FL'	0.99999952	4.17789E-07				'FL'	0.99955934	0.000440601				'FL'	0.96612304	0.033876888				'FL'	1	4.03463E-11				'FL'	1	3.13259E-13				'FL'
PREDICTED	'FL'	0.70785183	0.2921482				'FL'	0.99999726	2.70286E-06										'FL'	0.99999988	1.7647E-07				'FL'	0.99995995	4.00451E-05				'REACTIVE'	0.00020762	0.9997924				'FL'	1	1.17737E-08				'FL'	1	9.76852E-12				'FL'
PREDICTED	'FL'	0.79679769	0.20320226				'FL'	1	4.33512E-09										'FL'	0.99999928	7.55204E-07				'FL'	0.99990177	9.81693E-05				'REACTIVE'	0.002178969	0.99782109				'FL'	1	9.73626E-12				'FL'	1	6.14173E-14				'FL'
PREDICTED	'FL'	0.97905582	0.020944176				'FL'	0.99999988	1.3492E-07										'FL'	0.99999845	1.57281E-06				'FL'	0.99991989	8.00588E-05				'FL'	0.89939457	0.10060542				'FL'	1	2.94804E-09				'FL'	1	4.39814E-11				'FL'
PREDICTED	'FL'	0.99133599	0.008663962				'FL'	0.99999917	7.99136E-07										'FL'	0.99998856	1.14152E-05				'FL'	0.99998057	1.94393E-05				'REACTIVE'	0.15459277	0.84540719				'FL'	0.99999309	6.87924E-06				'FL'	0.99999976	2.12823E-07				'FL'
PREDICTED	'FL'	0.97653848	0.023461502				'FL'	0.99999404	5.95036E-06										'FL'	0.99998009	1.98531E-05				'FL'	0.99998891	1.10368E-05				'FL'	0.9696489	0.030351156				'FL'	1	4.14968E-09				'FL'	1	4.91462E-12				'FL'
PREDICTED	'FL'	0.97545391	0.024546094				'FL'	0.99999523	4.74379E-06										'FL'	0.99999726	2.75787E-06				'FL'	0.99999905	9.67492E-07				'FL'	0.99955446	0.000445538				'FL'	1	2.5931E-12				'FL'	1	4.68072E-12				'FL'
PREDICTED	'FL'	0.99862325	0.001376736				'FL'	0.99839205	0.001607874										'FL'	0.99997699	2.29492E-05				'FL'	0.99999964	2.99837E-07				'FL'	0.81757581	0.18242419				'FL'	1	2.01447E-09				'FL'	1	2.08484E-09				'FL'
PREDICTED	'FL'	0.89343655	0.10656348				'FL'	0.99960309	0.000396871										'FL'	0.99924892	0.00075104				'FL'	0.60111147	0.39888853				'FL'	0.99825341	0.001746568				'FL'	1	1.06138E-09				'FL'	1	2.16555E-09				'FL'
PREDICTED	'FL'	0.99983287	0.000167054				'FL'	0.99996066	3.93589E-05										'FL'	0.9999975	2.53781E-06				'REACTIVE'	0.1434195	0.85658056				'REACTIVE'	0.39422286	0.60577714				'FL'	1	3.66647E-08				'FL'	1	4.00488E-10				'FL'
PREDICTED	'FL'	0.9999547	4.52387E-05				'FL'	0.99998784	1.21131E-05										'FL'	1	3.73546E-08				'FL'	0.62699962	0.37300032				'REACTIVE'	0.025489183	0.97451085				'FL'	0.99999905	9.1706E-07				'FL'	1	1.35038E-11				'FL'
PREDICTED	'FL'	0.99758387	0.002416135				'FL'	0.99979383	0.000206205										'FL'	0.98583347	0.014166531				'FL'	0.99904889	0.000951048				'FL'	0.96599859	0.034001391				'FL'	0.99999464	5.34489E-06				'FL'	1	1.36353E-13				'FL'
PREDICTED	'FL'	0.99963856	0.000361452				'FL'	0.99998498	1.49734E-05										'FL'	0.99999976	2.97295E-07				'FL'	0.99995291	4.71392E-05				'FL'	0.99472636	0.005273679				'FL'	1	1.75675E-08				'FL'	1	9.96011E-14				'FL'
PREDICTED	'FL'	0.94557989	0.054420084				'FL'	0.99998438	1.56076E-05										'FL'	0.99427277	0.005727218				'FL'	0.99992454	7.54244E-05				'FL'	0.96814317	0.031856794				'FL'	1	4.36477E-14				'FL'	1	2.15552E-11				'FL'
PREDICTED	'FL'	0.99742341	0.002576575				'FL'	0.9994573	0.000542699										'FL'	0.99061173	0.009388289				'FL'	0.99996006	3.9946E-05				'REACTIVE'	0.038002551	0.96199745				'FL'	0.99876982	0.001230186				'FL'	1	6.14033E-14				'FL'
PREDICTED	'FL'	0.99999881	1.17367E-06				'FL'	0.99999893	1.08486E-06										'FL'	0.99994648	5.3501E-05				'FL'	0.99992025	7.97515E-05				'FL'	0.9662534	0.033746578				'FL'	0.99999845	1.56361E-06				'FL'	1	3.81349E-13				'FL'
PREDICTED	'FL'	0.9889704	0.011029668				'FL'	0.99998879	1.11647E-05										'FL'	0.99999976	1.80741E-07				'FL'	0.99983764	0.000162356				'FL'	0.95389098	0.046108954				'FL'	0.9999491	5.08512E-05				'FL'	1	1.76694E-11				'FL'
PREDICTED	'FL'	0.99965811	0.000341869				'FL'	0.99999857	1.41415E-06										'FL'	1	1.39409E-08				'FL'	1	2.27706E-08				'FL'	0.99619734	0.003802662				'FL'	1	1.85038E-08				'FL'	1	7.06644E-15				'FL'
PREDICTED	'FL'	0.99998605	1.38952E-05				'FL'	0.99955565	0.000444329										'FL'	0.99999166	8.32443E-06				'FL'	0.99659926	0.003400817				'FL'	0.99948907	0.000510951				'FL'	1	4.43599E-08				'FL'	1	1.01868E-12				'FL'
PREDICTED	'FL'	0.97643584	0.023564149				'FL'	0.99999309	6.94209E-06										'FL'	1	1.01816E-08				'FL'	0.99974304	0.000256938				'REACTIVE'	0.069825277	0.93017477				'FL'	0.98754555	0.012454386				'FL'	1	4.13414E-11				'FL'
PREDICTED	'FL'	0.99999976	1.93829E-07				'FL'	0.99998736	1.25911E-05										'FL'	1	5.45194E-08				'FL'	0.99991572	8.42834E-05				'FL'	0.59453851	0.40546143				'FL'	0.99162406	0.008375909				'FL'	1	1.5516E-09				'FL'
PREDICTED	'FL'	0.99999976	2.18076E-07				'FL'	0.99998093	1.90588E-05										'FL'	0.99939454	0.000605471				'FL'	0.99999893	1.04967E-06				'FL'	0.99990571	9.43402E-05				'FL'	1	1.09168E-08				'FL'	1	1.72232E-13				'FL'
PREDICTED	'FL'	0.99875903	0.001241013				'FL'	0.99993789	6.2073E-05										'FL'	0.9998939	0.000106077				'FL'	0.99999785	2.15082E-06				'FL'	0.99999785	2.14575E-06				'FL'	0.9999429	5.71149E-05				'FL'	1	1.72303E-16				'FL'
PREDICTED	'FL'	0.9999975	2.4502E-06				'FL'	0.99994516	5.47777E-05										'FL'	1	3.19476E-09				'FL'	0.9999975	2.49749E-06				'FL'	0.99715424	0.002845766				'FL'	0.99999356	6.40659E-06				'FL'	1	3.25237E-14				'FL'
PREDICTED	'FL'	0.99997962	2.04387E-05				'FL'	0.99971586	0.000284101										'FL'	1	1.6189E-08				'FL'	0.99988115	0.000118818				'FL'	0.99620265	0.003797316				'FL'	0.99999952	4.67182E-07				'FL'	1	9.04051E-12				'FL'
PREDICTED	'FL'	0.9988814	0.001118563				'FL'	0.99991727	8.2754E-05										'FL'	0.99999034	9.68538E-06				'FL'	0.99999559	4.37264E-06				'FL'	0.99985003	0.000149933				'FL'	0.99943048	0.000569542				'FL'	1	1.85981E-14				'FL'
PREDICTED	'FL'	0.99999535	4.64217E-06				'FL'	0.99999821	1.80465E-06										'FL'	1	5.73682E-10				'FL'	0.99998295	1.69909E-05				'FL'	0.99894947	0.00105056				'FL'	0.99999976	2.86932E-07				'FL'	1	4.00856E-08				'FL'
PREDICTED	'FL'	0.99954826	0.000451684				'FL'	0.99998939	1.06088E-05										'FL'	0.99999976	2.96315E-07				'FL'	0.997015	0.002985024				'FL'	0.9999795	2.04558E-05				'FL'	0.99878496	0.001215109				'FL'	1	1.06988E-09				'FL'
PREDICTED	'FL'	0.97573197	0.024268024				'FL'	0.99999976	2.73329E-07										'FL'	0.9999876	1.23676E-05				'FL'	0.99999702	2.92427E-06				'FL'	0.98872417	0.011275858				'FL'	0.9999963	3.71424E-06				'FL'	1	2.84072E-10				'FL'
PREDICTED	'FL'	0.85358131	0.14641866				'FL'	0.99986017	0.000139855										'FL'	1	3.54639E-11				'FL'	0.99966776	0.000332207				'REACTIVE'	0.12007132	0.87992865				'FL'	0.9999994	5.65624E-07				'FL'	1	3.6197E-08				'FL'
PREDICTED	'FL'	0.99425596	0.005744083				'FL'	0.99997663	2.33653E-05										'FL'	0.99999964	3.51487E-07				'FL'	0.99997032	2.96998E-05				'REACTIVE'	0.005231417	0.99476862				'FL'	0.99999988	1.2795E-07				'FL'	1	4.6676E-17				'FL'
PREDICTED	'FL'	0.5069747	0.49302533				'FL'	0.99999988	9.5747E-08										'FL'	1	2.52319E-09				'FL'	0.99978429	0.000215699				'FL'	0.67359263	0.32640734				'FL'	0.99968743	0.000312635				'FL'	1	1.50338E-14				'FL'
PREDICTED	'FL'	0.99987888	0.000121156				'FL'	0.9999764	2.36248E-05										'FL'	1	7.83067E-09				'FL'	0.99974567	0.000254323				'REACTIVE'	0.12034446	0.87965554				'FL'	1	5.91361E-08				'FL'	1	2.06292E-14				'FL'
PREDICTED	'FL'	0.999587	0.000413011				'FL'	0.99994802	5.19815E-05										'FL'	0.99999988	7.14018E-08				'FL'	0.99994648	5.34752E-05				'FL'	0.99226576	0.00773424				'FL'	0.99982113	0.000178885				'FL'	1	1.15885E-11				'FL'
PREDICTED	'FL'	0.99323303	0.006766998				'FL'	0.99999094	9.04774E-06										'FL'	1	1.93516E-09				'FL'	0.99874771	0.001252269				'FL'	0.67552167	0.32447833				'FL'	0.99980468	0.000195301				'FL'	1	4.15579E-11				'FL'
PREDICTED	'FL'	0.99805152	0.001948508				'FL'	0.99998415	1.58115E-05										'FL'	1	1.16429E-09				'FL'	0.99978739	0.000212588				'REACTIVE'	0.1628949	0.83710515				'FL'	0.99999988	7.34604E-08				'FL'	1	4.73191E-09				'FL'
PREDICTED	'FL'	0.99823558	0.001764375				'FL'	0.99993134	6.86631E-05										'FL'	1	1.26385E-11				'FL'	0.52757078	0.47242913				'REACTIVE'	0.088693216	0.9113068				'FL'	1	2.8273E-14				'FL'	1	1.34164E-11				'FL'
PREDICTED	'FL'	0.99992931	7.07137E-05				'FL'	0.99999833	1.71442E-06										'FL'	1	2.15984E-09				'FL'	0.99982268	0.00017734				'REACTIVE'	0.35405779	0.64594215				'FL'	1	2.33841E-13				'FL'	1	8.35094E-11				'FL'
PREDICTED	'FL'	0.9999975	2.48134E-06				'FL'	0.99999738	2.65005E-06										'FL'	1	4.54672E-08				'FL'	0.99902797	0.000972056				'FL'	0.92105287	0.078947157				'FL'	1	3.45304E-13				'FL'	1	4.06453E-15				'FL'
PREDICTED	'FL'	0.97828776	0.021712299				'FL'	0.99998689	1.31525E-05										'FL'	0.99999964	3.04942E-07				'FL'	0.9999994	6.45869E-07				'FL'	0.72046655	0.27953351				'FL'	1	2.97811E-12				'FL'	1	1.28722E-12				'FL'
PREDICTED	'FL'	0.98982275	0.010177311				'FL'	0.99993646	6.35523E-05										'FL'	1	9.45353E-09				'FL'	0.99994838	5.15723E-05				'FL'	0.99724811	0.002751806				'FL'	1	8.91953E-13				'FL'	1	1.46579E-13				'FL'
PREDICTED	'FL'	0.99798113	0.002018868				'FL'	0.99958688	0.000413073										'FL'	1	1.44675E-09				'FL'	0.99998534	1.46947E-05				'REACTIVE'	0.34582379	0.65417624				'FL'	0.99999988	1.09609E-07				'FL'	1	3.10405E-13				'FL'
PREDICTED	'FL'	0.98289597	0.017104091				'FL'	0.99995494	4.50466E-05										'FL'	1	7.56898E-09				'FL'	0.99999201	8.04391E-06				'REACTIVE'	0.018275224	0.98172486				'FL'	1	3.79178E-09				'FL'	1	2.36394E-12				'FL'
PREDICTED	'FL'	0.5768944	0.42310557				'FL'	0.99994767	5.22927E-05										'FL'	1	2.57697E-09				'FL'	0.99997616	2.38373E-05				'FL'	0.6469897	0.35301027				'FL'	1	3.38695E-10				'FL'	1	1.11455E-13				'FL'
PREDICTED	'FL'	0.99865508	0.001344942				'FL'	0.9996891	0.000310923										'FL'	1	2.42711E-09				'FL'	0.99997866	2.13052E-05				'REACTIVE'	0.45208368	0.54791629				'FL'	1	2.72162E-11				'FL'	1	5.15862E-13				'FL'
PREDICTED	'FL'	0.99865329	0.001346726				'FL'	0.99999511	4.83014E-06										'FL'	1	1.1415E-08				'FL'	0.99978727	0.000212736				'REACTIVE'	0.055984329	0.94401562				'FL'	1	3.0152E-11				'FL'	1	3.29101E-14				'FL'
PREDICTED	'FL'	0.9964987	0.003501303				'FL'	0.99999857	1.42125E-06										'FL'	0.99999797	2.01698E-06				'FL'	0.99997818	2.18257E-05				'REACTIVE'	0.021926407	0.97807366				'FL'	1	2.14649E-09				'FL'	1	5.27722E-14				'FL'
PREDICTED	'FL'	0.99462444	0.005375535				'FL'	0.99999642	3.62326E-06										'FL'	1	2.32638E-08				'FL'	1	2.07433E-08				'FL'	0.6312688	0.36873114				'FL'	1	5.79584E-09				'FL'	1	1.04512E-13				'FL'
PREDICTED	'FL'	0.99990296	9.69695E-05				'FL'	0.99983025	0.000169697										'FL'	1	4.82821E-08				'FL'	0.99993944	6.05305E-05				'FL'	0.97559661	0.024403352				'FL'	0.99999905	9.2841E-07				'FL'	1	3.46519E-14				'FL'
PREDICTED	'FL'	0.99999988	1.7407E-07				'FL'	0.99999464	5.35403E-06										'FL'	1	5.68413E-08				'FL'	0.99999797	2.00138E-06				'REACTIVE'	0.22245726	0.77754271				'FL'	0.9999994	6.18989E-07				'FL'	1	1.23383E-11				'FL'
PREDICTED	'FL'	0.70550054	0.29449949				'FL'	0.9999913	8.66724E-06										'FL'	0.99999988	1.12994E-07				'FL'	1	5.40255E-08				'FL'	0.70835406	0.29164597				'FL'	0.99998903	1.09744E-05				'FL'	1	2.49417E-11				'FL'
PREDICTED	'FL'	0.99501652	0.004983554				'FL'	0.99972576	0.000274246										'FL'	0.9999907	9.31313E-06				'FL'	0.99768925	0.002310747				'FL'	0.84646058	0.15353939				'FL'	1	2.21244E-08				'FL'	1	1.55341E-15				'FL'
PREDICTED	'FL'	0.99997628	2.37361E-05				'FL'	0.99994552	5.44937E-05										'FL'	0.99961853	0.000381391				'FL'	0.99991477	8.51785E-05				'REACTIVE'	0.055070709	0.9449293				'FL'	1	9.87328E-09				'FL'	1	1.80967E-12				'FL'
PREDICTED	'FL'	0.99999964	4.0211E-07				'FL'	0.99999464	5.31021E-06										'FL'	0.99999988	1.25733E-07				'FL'	0.9999398	6.02058E-05				'FL'	0.82155365	0.17844635				'FL'	1	1.00098E-10				'FL'	1	3.26634E-10				'FL'
PREDICTED	'FL'	0.99990451	9.54261E-05				'FL'	0.99916744	0.000832532										'FL'	1	3.63735E-08				'FL'	0.99987662	0.000123331				'FL'	0.99946266	0.000537356				'FL'	1	1.48769E-08				'FL'	1	1.88557E-11				'FL'
PREDICTED	'FL'	0.93791223	0.062087737				'FL'	0.99999607	3.90696E-06										'FL'	0.99999988	1.39642E-07				'FL'	0.99999893	1.11514E-06				'FL'	0.98445052	0.0155495				'FL'	0.9999938	6.2483E-06				'FL'	1	1.43623E-10				'FL'
PREDICTED	'FL'	0.99529904	0.00470097				'FL'	0.99999905	9.93367E-07										'FL'	0.99999964	3.14904E-07				'FL'	0.99963653	0.000363426				'FL'	0.9999851	1.48903E-05				'FL'	1	6.12681E-11				'FL'	1	3.74258E-09				'FL'
PREDICTED	'FL'	0.9872092	0.012790759				'FL'	0.99999785	2.10559E-06										'FL'	0.99999988	6.84203E-08				'FL'	0.99925297	0.000747006				'FL'	0.93243968	0.067560293				'FL'	1	2.39114E-08				'FL'	1	6.26968E-11				'FL'
PREDICTED	'FL'	0.999982	1.80498E-05				'FL'	1	4.34209E-08										'FL'	0.99999666	3.37482E-06				'FL'	0.72750527	0.27249473				'FL'	0.84747404	0.15252598				'FL'	1	5.57569E-10				'FL'	0.99762976	0.002370216				'FL'
PREDICTED	'FL'	0.99949825	0.000501691																'FL'	0.9999994	6.43811E-07				'FL'	0.99999928	7.15328E-07				'FL'	0.9744066	0.02559343				'FL'	1	1.18543E-09				'FL'	0.9999994	6.34082E-07				'FL'
PREDICTED	'FL'	0.98484945	0.015150524																'FL'	0.99998128	1.87661E-05				'FL'	0.99999368	6.35502E-06				'FL'	0.95860571	0.041394252				'FL'	1	8.09633E-10				'FL'	1	2.93794E-10				'FL'
PREDICTED	'FL'	0.80312139	0.19687858																'FL'	0.99999917	8.58424E-07				'FL'	0.99999869	1.29949E-06				'FL'	0.57559961	0.42440042				'FL'	1	2.29287E-11				'FL'	1	7.82116E-11				'FL'
PREDICTED	'FL'	0.96945322	0.030546758																'FL'	0.99999487	5.10307E-06				'FL'	0.99998331	1.66704E-05				'FL'	0.89468586	0.1053141				'FL'	1	1.65999E-12				'FL'	1	8.6315E-11				'FL'
PREDICTED	'FL'	0.95437872	0.045621332																'FL'	1	6.94342E-09				'FL'	0.99999166	8.37727E-06				'FL'	0.9967618	0.003238146				'FL'	1	9.15524E-12				'FL'	1	1.38837E-11				'FL'
PREDICTED	'FL'	0.84731477	0.15268525																'FL'	0.9632951	0.036704872				'FL'	0.99997473	2.53095E-05				'FL'	0.5063293	0.49367061				'FL'	1	1.39379E-09				'FL'	1	1.12042E-10				'FL'
PREDICTED	'FL'	0.71413165	0.28586838																'FL'	0.99999297	7.06056E-06				'FL'	0.99999833	1.72235E-06				'REACTIVE'	0.004923515	0.99507648				'FL'	1	1.54385E-09				'FL'	1	3.8238E-13				'FL'
PREDICTED	'FL'	0.71944141	0.28055859																'FL'	0.99931455	0.000685498				'FL'	0.99438947	0.005610494				'FL'	0.50490117	0.49509886				'FL'	1	1.15877E-10				'FL'	1	1.15718E-09				'FL'
PREDICTED	'REACTIVE'	0.18684493	0.813155																'FL'	0.98575205	0.014247919				'FL'	0.99984586	0.000154129				'FL'	0.9992494	0.000750576				'FL'	1	1.53461E-10				'FL'	1	3.09831E-08				'FL'
PREDICTED	'REACTIVE'	0.050866645	0.9491334																'FL'	0.96685076	0.033149198				'FL'	0.99183863	0.008161354				'FL'	0.99946958	0.000530444				'FL'	1	6.25466E-10				'FL'	1	1.5647E-10				'FL'
PREDICTED	'FL'	0.99999619	3.82047E-06																'FL'	0.99987459	0.000125395				'FL'	0.91026753	0.089732394				'FL'	0.99999189	8.0638E-06				'FL'	1	2.61098E-12				'FL'	1	2.55002E-11				'FL'
PREDICTED	'REACTIVE'	0.006610102	0.99338984																'FL'	0.99998546	1.44846E-05				'FL'	0.99999011	9.85508E-06				'FL'	0.99851888	0.001481095				'FL'	1	1.30245E-08				'FL'	1	6.70697E-13				'FL'
PREDICTED	'REACTIVE'	0.054810531	0.94518954																'FL'	0.99999917	7.88253E-07				'FL'	0.99999166	8.35258E-06				'FL'	0.83117223	0.16882783				'FL'	1	1.98717E-11				'FL'	1	2.07068E-11				'FL'
PREDICTED	'REACTIVE'	0.18148527	0.8185147																'FL'	0.9782024	0.021797577				'FL'	0.99998569	1.43072E-05				'REACTIVE'	0.15952832	0.84047163				'FL'	1	2.19246E-08				'FL'	1	2.25607E-09				'FL'
PREDICTED	'FL'	0.97368038	0.026319649																'FL'	0.99972445	0.000275527				'FL'	0.94282681	0.057173256				'FL'	0.5363934	0.46360657				'FL'	1	6.67722E-13				'FL'	1	4.24883E-13				'FL'
PREDICTED	'REACTIVE'	0.12427376	0.87572622																'FL'	0.99987829	0.000121749				'FL'	0.69122517	0.30877483				'FL'	0.86847591	0.13152412				'FL'	1	2.24049E-10				'FL'	1	3.23586E-13				'FL'
PREDICTED	'REACTIVE'	0.072629325	0.92737061																'FL'	0.99999833	1.68152E-06				'FL'	0.99760866	0.002391362				'REACTIVE'	0.000102225	0.99989772				'FL'	1	1.48957E-09				'FL'	1	5.32796E-11				'FL'
PREDICTED	'REACTIVE'	0.33361736	0.66638267																'FL'	0.99999571	4.30463E-06				'FL'	0.99995387	4.61792E-05				'FL'	0.96075022	0.039249796				'FL'	1	1.67284E-09				'FL'	1	1.04969E-12				'FL'
PREDICTED	'FL'	0.94150573	0.058494259																'FL'	0.99904281	0.000957208				'FL'	0.9999578	4.22145E-05				'REACTIVE'	0.005436771	0.99456328				'FL'	1	6.00692E-09				'FL'	1	4.86909E-11				'FL'
PREDICTED	'FL'	0.9394691	0.060530908																'FL'	0.97991908	0.020080984				'FL'	0.99871492	0.001285145				'FL'	0.84022415	0.15977587				'FL'	1	5.07374E-11				'FL'	1	1.10476E-11				'FL'
PREDICTED	'REACTIVE'	0.2191218	0.78087819																'FL'	0.99999166	8.29358E-06				'FL'	0.99998832	1.16645E-05				'REACTIVE'	0.019008527	0.98099142				'FL'	1	4.31971E-09				'FL'	1	8.71393E-10				'FL'
PREDICTED	'FL'	0.99979371	0.000206309																'FL'	0.99965942	0.000340642				'FL'	0.99971443	0.000285573				'REACTIVE'	0.2463572	0.7536428				'FL'	0.99999976	2.32303E-07				'FL'	1	1.0635E-09				'FL'
PREDICTED	'REACTIVE'	0.21106505	0.78893495																'FL'	0.9995957	0.000404368				'FL'	0.99849188	0.001508122				'FL'	0.9540168	0.045983169				'FL'	1	1.66969E-08				'FL'	1	3.78807E-08				'FL'
PREDICTED	'FL'	0.98674232	0.013257734																'FL'	1	3.62896E-09				'FL'	0.9972735	0.002726459				'FL'	0.97527426	0.024725778				'FL'	0.99999988	9.51461E-08				'FL'	0.99999988	1.31191E-07				'FL'
PREDICTED	'REACTIVE'	0.15558223	0.84441775																'FL'	1	1.90194E-08				'FL'	0.99982721	0.000172796				'FL'	0.85254657	0.1474534				'FL'	0.99999821	1.78285E-06				'FL'	1	5.39823E-12				'FL'
PREDICTED	'REACTIVE'	0.39608067	0.60391927																'FL'	0.99999893	1.09269E-06				'FL'	0.99662602	0.003373982				'FL'	0.82331276	0.17668724				'FL'	1	2.40828E-08				'FL'	1	1.41999E-14				'FL'
PREDICTED	'REACTIVE'	0.42573607	0.57426393																'FL'	1	5.0501E-08				'FL'	0.99931383	0.000686181				'REACTIVE'	0.18389408	0.81610596				'FL'	1	2.63236E-09				'FL'	1	3.71843E-12				'FL'
PREDICTED	'REACTIVE'	0.055214904	0.94478512																'FL'	1	2.80457E-08				'FL'	0.9999398	6.0149E-05				'REACTIVE'	0.33463255	0.66536742				'FL'	1	7.8003E-09				'FL'	1	1.08355E-12				'FL'
PREDICTED	'FL'	0.98720831	0.012791713																'FL'	1	7.75494E-09				'FL'	0.99894756	0.001052411				'REACTIVE'	0.40471834	0.59528166				'FL'	1	4.64209E-10				'FL'	1	4.38323E-12				'FL'
PREDICTED	'FL'	0.99448097	0.005519056																'FL'	1	6.80399E-10				'FL'	0.99999452	5.47835E-06				'REACTIVE'	0.11102694	0.88897312				'FL'	1	4.60963E-09				'FL'	1	1.43174E-12				'FL'
PREDICTED	'REACTIVE'	0.012910783	0.98708922																'FL'	1	6.87474E-12				'FL'	0.9999994	6.17844E-07				'REACTIVE'	0.36524749	0.63475251				'FL'	1	7.05926E-11				'FL'	1	5.77183E-12				'FL'
PREDICTED	'FL'	0.88736284	0.11263714																'FL'	1	1.73324E-08				'FL'	0.99999166	8.34059E-06				'REACTIVE'	0.10564149	0.89435852				'FL'	1	2.09948E-08				'FL'	1	1.18803E-11				'FL'
PREDICTED	'FL'	0.99987113	0.000128872																'FL'	1	1.64186E-08				'FL'	0.9999814	1.85926E-05				'FL'	0.98328972	0.016710313				'FL'	1	1.04481E-08				'FL'	1	1.1994E-09				'FL'
PREDICTED	'FL'	0.9556793	0.044320691																'FL'	0.99999821	1.79817E-06				'FL'	0.99999237	7.67544E-06				'FL'	0.95871943	0.041280601				'FL'	1	4.46502E-08				'FL'	1	1.5742E-12				'FL'
PREDICTED	'FL'	0.99999714	2.87637E-06																'FL'	0.99999988	7.8985E-08				'FL'	0.99990964	9.03165E-05				'FL'	0.64540845	0.35459155				'FL'	0.99999893	1.08524E-06				'FL'	1	7.02916E-13				'FL'
PREDICTED	'REACTIVE'	0.11286228	0.88713777																'FL'	0.99999988	8.16467E-08				'FL'	0.99999988	8.04188E-08				'REACTIVE'	0.023956405	0.97604364				'FL'	0.99998915	1.08284E-05				'FL'	1	1.12395E-13				'FL'
PREDICTED	'FL'	0.52946275	0.47053725																'FL'	0.99999988	6.90045E-08				'FL'	0.99999678	3.22002E-06				'REACTIVE'	0.48217925	0.51782084				'FL'	0.99999988	1.72817E-07				'FL'	1	2.83711E-14				'FL'
PREDICTED	'FL'	0.88138533	0.11861463																'FL'	0.99999976	2.31097E-07				'FL'	0.99935108	0.0006489				'REACTIVE'	0.15355034	0.84644967				'FL'	0.99999988	9.14644E-08				'FL'	1	2.53366E-12				'FL'
PREDICTED	'REACTIVE'	0.046575468	0.95342445																'FL'	0.99999571	4.24878E-06				'FL'	0.99997079	2.9217E-05				'FL'	0.91186368	0.08813636				'FL'	1	2.40723E-09				'FL'	1	1.17094E-12				'FL'
PREDICTED	'REACTIVE'	0.096137777	0.90386224																'FL'	0.99996042	3.96169E-05				'FL'	0.99984872	0.000151202				'FL'	0.99989676	0.000103177				'FL'	1	5.69024E-10				'FL'	1	1.14379E-12				'FL'
PREDICTED	'FL'	0.98502815	0.014971883																'FL'	0.99999893	1.10761E-06				'FL'	0.99396151	0.006038474				'FL'	0.94896942	0.051030535				'FL'	1	1.03431E-08				'FL'	1	7.60214E-10				'FL'
PREDICTED	'FL'	0.99983335	0.00016664																'FL'	0.99999988	6.57377E-08				'FL'	0.87188727	0.12811269				'FL'	0.96963835	0.030361669				'FL'	0.99945468	0.000545291				'FL'	1	3.84464E-13				'FL'
PREDICTED	'FL'	0.99517459	0.004825489																'FL'	0.99991512	8.48491E-05				'FL'	0.9705075	0.029492481				'REACTIVE'	0.14340787	0.85659206				'FL'	1	2.50537E-08				'FL'	1	4.45865E-11				'FL'
PREDICTED	'FL'	0.99999487	5.11901E-06																'FL'	0.99999082	9.2241E-06				'FL'	0.99995482	4.52353E-05				'FL'	0.9746995	0.025300547				'FL'	1	3.47573E-14				'FL'	1	4.00873E-11				'FL'
PREDICTED	'REACTIVE'	0.36068627	0.6393137																'FL'	0.99930847	0.000691473				'FL'	0.9999969	3.13658E-06				'FL'	0.99938571	0.000614257				'FL'	1	7.32693E-11				'FL'	1	7.50428E-12				'FL'
PREDICTED	'FL'	0.99999082	9.1814E-06																'FL'	0.99997771	2.23284E-05				'FL'	0.99999821	1.74141E-06				'FL'	0.99939716	0.000602823				'FL'	1	3.39167E-11				'FL'	1	5.70181E-11				'FL'
PREDICTED	'FL'	0.52866036	0.47133958																'FL'	0.99992239	7.75516E-05				'FL'	0.99594349	0.004056456				'FL'	0.63490224	0.36509779				'FL'	1	3.02268E-10				'FL'	1	1.441E-11				'FL'
PREDICTED	'FL'	0.99988258	0.000117418																'FL'	0.99999535	4.66949E-06				'FL'	0.99991739	8.26131E-05				'FL'	0.99569076	0.004309211				'FL'	1	4.82188E-11				'FL'	1	6.01391E-12				'FL'
PREDICTED	'REACTIVE'	0.23562317	0.76437688																'FL'	0.99979335	0.000206619				'FL'	0.99999917	7.95321E-07				'REACTIVE'	0.014754661	0.98524529				'FL'	1	2.16923E-09				'FL'	1	2.37594E-11				'FL'
PREDICTED	'FL'	0.99996662	3.34024E-05																'FL'	0.99999154	8.40783E-06				'FL'	0.99991906	8.09731E-05				'FL'	0.99960166	0.000398363				'FL'	1	3.83468E-12				'FL'	1	3.64221E-11				'FL'
PREDICTED	'FL'	0.99571204	0.004287955																'FL'	0.99974781	0.000252224				'FL'	0.99855953	0.001440511				'FL'	0.94632465	0.053675354				'FL'	1	2.81709E-09				'FL'	1	1.32E-08				'FL'
PREDICTED	'FL'	0.98297679	0.017023258																'FL'	0.99999774	2.22207E-06				'FL'	0.99992681	7.32196E-05				'FL'	0.77374119	0.22625875				'FL'	1	5.63498E-14				'FL'	0.9999963	3.74684E-06				'FL'
PREDICTED	'FL'	0.99997461	2.53752E-05																'FL'	1	1.04237E-08				'FL'	0.9999994	5.64611E-07				'FL'	0.99984097	0.000158966				'FL'	1	1.81387E-10				'FL'	0.99999952	4.87823E-07				'FL'
PREDICTED	'FL'	1	1.26049E-08																'FL'	0.99999869	1.25341E-06				'FL'	1	1.21877E-09				'FL'	0.96496105	0.035038978				'FL'	0.99977726	0.000222706				'FL'	1	1.57458E-08				'FL'
PREDICTED	'FL'	0.99999666	3.35696E-06																'FL'	0.99997032	2.97261E-05				'FL'	0.99998844	1.15961E-05				'REACTIVE'	0.12946828	0.87053168				'FL'	1	1.31497E-08				'FL'	1	1.88578E-10				'FL'
PREDICTED	'FL'	0.99981445	0.000185599																'FL'	1	5.21353E-08				'FL'	0.99983895	0.000160999				'REACTIVE'	0.060656864	0.93934309				'FL'	0.99999774	2.31528E-06				'FL'	1	5.31951E-11				'FL'
PREDICTED	'FL'	0.99983275	0.000167215																'FL'	0.99998164	1.83996E-05				'FL'	0.99985218	0.000147845				'REACTIVE'	0.000610674	0.99938929				'FL'	0.99999833	1.66413E-06				'FL'	1	5.35811E-09				'FL'
PREDICTED	'FL'	0.9172228	0.082777172																'FL'	0.99898237	0.001017649				'FL'	0.99999642	3.60826E-06				'REACTIVE'	0.086609617	0.91339034				'FL'	0.99999988	1.0289E-07				'FL'	1	1.11611E-13				'FL'
PREDICTED	'FL'	0.885427	0.11457302																'FL'	0.9999944	5.58196E-06				'FL'	0.99984288	0.000157068				'FL'	0.96357328	0.036426716				'FL'	0.99999952	4.85004E-07				'FL'	1	8.12234E-10				'FL'
PREDICTED	'FL'	0.99982661	0.000173469																'FL'	0.89756072	0.10243932				'FL'	0.99999475	5.21715E-06				'REACTIVE'	0.046444684	0.95355529				'FL'	1	8.46622E-10				'FL'	1	2.42104E-11				'FL'
PREDICTED	'FL'	0.99959594	0.000404072																'FL'	0.92110455	0.078895412				'FL'	0.9999454	5.465E-05				'REACTIVE'	0.000460003	0.99953997				'FL'	1	2.77447E-09				'FL'	1	2.09001E-10				'FL'
PREDICTED	'FL'	0.70178622	0.29821372																'FL'	0.9998042	0.00019579				'FL'	0.99999881	1.15216E-06				'REACTIVE'	0.000111194	0.99988878				'FL'	1	2.18813E-10				'FL'	1	3.20705E-10				'FL'
PREDICTED	'REACTIVE'	0.17678139	0.82321858																'FL'	0.9999913	8.67066E-06				'FL'	0.99999368	6.34582E-06				'REACTIVE'	3.3379E-06	0.99999666				'FL'	0.99999988	1.74227E-07				'FL'	1	2.87967E-10				'FL'
PREDICTED	'FL'	1	3.5745E-12																'FL'	0.99981076	0.000189299				'FL'	0.99997151	2.8534E-05				'FL'	0.91001529	0.089984737				'FL'	1	6.8627E-09				'FL'	1	3.336E-12				'FL'
PREDICTED	'FL'	0.99566561	0.004334435																'FL'	0.85935783	0.14064209				'FL'	0.99992383	7.61117E-05				'REACTIVE'	0.13510847	0.86489153				'FL'	0.99999988	8.44808E-08				'FL'	1	5.88297E-09				'FL'
PREDICTED	'REACTIVE'	0.070087112	0.92991287																'FL'	0.98285657	0.017143438				'FL'	0.99999285	7.20294E-06				'REACTIVE'	0.17006855	0.82993138				'FL'	0.99999774	2.23917E-06				'FL'	1	6.81277E-12				'FL'
PREDICTED	'FL'	0.84439498	0.15560505																'FL'	0.99998283	1.71134E-05				'FL'	0.9999913	8.66547E-06				'REACTIVE'	0.26714551	0.73285443				'FL'	1	4.32776E-09				'FL'	1	3.69311E-12				'FL'
PREDICTED	'REACTIVE'	0.020725643	0.97927433																'FL'	0.99947482	0.000525241				'FL'	0.99999321	6.76988E-06				'REACTIVE'	0.043585133	0.95641488				'FL'	1	2.62383E-08				'FL'	1	2.17825E-09				'FL'
PREDICTED	'REACTIVE'	0.28057355	0.71942645																'FL'	0.99956924	0.000430801				'FL'	0.99999487	5.11513E-06				'FL'	0.71577048	0.28422955				'FL'	1	2.59297E-08				'FL'	1	2.97872E-09				'FL'
PREDICTED	'REACTIVE'	0.41507822	0.58492178																'FL'	0.99754518	0.002454806				'FL'	0.999982	1.79555E-05				'REACTIVE'	0.005358282	0.99464166				'FL'	1	2.00773E-10				'FL'	1	1.0562E-10				'FL'
PREDICTED	'REACTIVE'	0.22779845	0.7722016																'FL'	0.99990833	9.17153E-05				'FL'	0.99998415	1.58009E-05				'REACTIVE'	0.45270059	0.5472995				'FL'	1	1.55132E-09				'FL'	1	2.92099E-12				'FL'
PREDICTED	'FL'	0.95624256	0.043757495																'FL'	0.99999678	3.26722E-06				'FL'	0.99983597	0.000163987				'REACTIVE'	0.007818448	0.99218154				'FL'	1	1.90256E-10				'FL'	1	2.12225E-10				'FL'
PREDICTED	'REACTIVE'	0.095624492	0.90437549																'FL'	1	2.53946E-08				'FL'	0.99997163	2.83254E-05				'REACTIVE'	0.016006812	0.98399323				'FL'	1	3.45194E-12				'FL'	1	7.83842E-12				'FL'
PREDICTED	'FL'	0.58291203	0.41708797																'FL'	0.99997628	2.37149E-05				'FL'	0.99794048	0.002059492				'REACTIVE'	0.12715492	0.87284499				'FL'	1	1.9262E-12				'FL'	1	1.88517E-10				'FL'
PREDICTED	'FL'	0.99999988	1.08592E-07																'FL'	1	3.44279E-08				'FL'	0.99981743	0.000182565				'FL'	0.99058551	0.009414443				'FL'	1	6.61834E-12				'FL'	1	2.66441E-11				'FL'
PREDICTED	'FL'	0.97562397	0.024375996																'FL'	0.99939501	0.000604964				'FL'	0.99977547	0.000224495				'FL'	0.97168207	0.028317986				'FL'	1	2.55919E-11				'FL'	1	3.15425E-12				'FL'
PREDICTED	'REACTIVE'	0.46302038	0.53697962																'FL'	0.99999809	1.93952E-06				'FL'	0.99997568	2.42869E-05				'REACTIVE'	0.030837467	0.96916258				'FL'	1	4.44737E-10				'FL'	1	3.23382E-11				'FL'
PREDICTED	'REACTIVE'	0.052133467	0.9478665																'FL'	0.9999696	3.04445E-05				'FL'	0.99979788	0.000202171				'FL'	0.93940127	0.060598705				'FL'	1	3.43974E-09				'FL'	1	1.72299E-10				'FL'
PREDICTED	'REACTIVE'	0.20991141	0.79008865																'FL'	1	2.65218E-08				'FL'	0.99984455	0.000155479				'REACTIVE'	0.033401433	0.96659851				'FL'	1	1.20255E-12				'FL'	1	4.06609E-10				'FL'
PREDICTED	'REACTIVE'	0.23879354	0.76120645																'FL'	1	1.46068E-09				'FL'	0.99988544	0.000114601				'FL'	0.92251676	0.077483274				'FL'	1	3.18681E-08				'FL'	1	1.48522E-11				'FL'
PREDICTED	'FL'	0.64786273	0.35213733																'FL'	0.99999988	7.94549E-08				'FL'	0.99988925	0.000110746				'REACTIVE'	0.014505734	0.98549426				'FL'	1	2.94349E-11				'FL'	1	1.10254E-10				'FL'
PREDICTED	'REACTIVE'	0.18822849	0.81177151																'FL'	1	4.1999E-09				'FL'	0.99986112	0.000138859				'FL'	0.90396917	0.096030787				'FL'	1	3.19967E-10				'FL'	1	3.35714E-14				'FL'
PREDICTED	'REACTIVE'	0.22213316	0.77786684																'FL'	0.99999988	9.7474E-08				'FL'	0.99995995	4.00645E-05				'FL'	0.92738265	0.072617434				'FL'	0.99999964	3.39526E-07				'FL'	1	4.89367E-13				'FL'
PREDICTED	'FL'	0.85933745	0.14066257																'FL'	0.99997556	2.44108E-05				'FL'	0.99995995	4.00654E-05				'REACTIVE'	0.03789366	0.96210635				'FL'	0.99997377	2.62312E-05				'FL'	1	1.53268E-11				'FL'
PREDICTED	'FL'	0.99935192	0.000648057																'FL'	1	2.16543E-08				'FL'	0.99999678	3.21578E-06				'REACTIVE'	0.38488275	0.61511725				'FL'	0.9999969	3.09556E-06				'FL'	1	6.26248E-14				'FL'
PREDICTED	'FL'	0.99999988	1.03413E-07																'FL'	0.99999988	1.75499E-07				'FL'	0.99997544	2.45582E-05				'FL'	0.62209022	0.37790972				'FL'	1	7.08616E-11				'FL'	1	1.03251E-13				'FL'
PREDICTED	'FL'	0.63190061	0.36809945																'FL'	0.99997854	2.14492E-05				'FL'	0.99688405	0.003115934				'REACTIVE'	0.23680867	0.76319128				'FL'	1	4.17248E-11				'FL'	1	1.18826E-14				'FL'
PREDICTED	'FL'	0.64099461	0.35900542																'FL'	0.99994457	5.53839E-05				'FL'	0.99999952	4.35464E-07				'REACTIVE'	0.12520643	0.87479353				'FL'	1	3.79331E-11				'FL'	1	2.98491E-12				'FL'
PREDICTED	'FL'	0.69884157	0.30115837																'FL'	0.99999607	3.91624E-06				'FL'	0.99998415	1.58815E-05				'FL'	0.99248403	0.007515914				'FL'	1	4.11038E-08				'FL'	1	2.21867E-12				'FL'
PREDICTED	'REACTIVE'	0.064313725	0.93568629																'FL'	0.99999893	1.05222E-06				'FL'	0.99999547	4.53354E-06				'FL'	0.99910563	0.000894368				'FL'	0.99999964	4.1374E-07				'FL'	1	6.97609E-11				'FL'
PREDICTED	'FL'	0.96575838	0.034241602																'FL'	0.99702555	0.002974408				'FL'	0.99998128	1.87725E-05				'FL'	0.999964	3.6047E-05				'FL'	1	4.97989E-10				'FL'	1	7.15679E-11				'FL'
PREDICTED	'FL'	0.91771871	0.082281269																'FL'	0.99974781	0.00025217				'FL'	0.99999821	1.7488E-06				'FL'	0.99950671	0.000493243				'FL'	1	2.93374E-10				'FL'	1	4.53567E-09				'FL'
PREDICTED	'FL'	0.9993856	0.000614336																'FL'	0.99881029	0.001189693				'FL'	0.99983096	0.00016899				'FL'	0.99980825	0.000191802				'FL'	1	1.51337E-08				'FL'	1	1.34702E-09				'FL'
PREDICTED	'FL'	0.99983287	0.000167095																'FL'	0.99532086	0.004679135				'FL'	0.99999583	4.13834E-06				'FL'	0.99994719	5.2769E-05				'FL'	1	6.55791E-09				'FL'	1	3.8122E-09				'FL'
PREDICTED	'REACTIVE'	0.47789952	0.52210045																'FL'	0.99997199	2.80581E-05				'FL'	0.99998081	1.91601E-05				'FL'	0.83109689	0.1689031				'FL'	1	3.35786E-09				'FL'	1	2.31032E-11				'FL'
PREDICTED	'FL'	0.79544318	0.20455676																'FL'	0.99999511	4.86324E-06				'FL'	0.99999774	2.25009E-06				'FL'	0.98574197	0.014258022				'FL'	0.9999851	1.49154E-05				'FL'	1	1.03647E-10				'FL'
PREDICTED	'FL'	0.99999964	3.82805E-07																'FL'	0.99999297	6.97627E-06				'FL'	0.99992764	7.23197E-05				'REACTIVE'	0.002733657	0.99726641				'FL'	1	6.07261E-09				'FL'	1	5.38038E-13				'FL'
PREDICTED	'REACTIVE'	0.03529612	0.96470392																'FL'	0.99999499	5.03807E-06				'FL'	0.99997675	2.32705E-05				'REACTIVE'	0.22445333	0.77554673				'FL'	0.99999976	2.29697E-07				'FL'	1	2.86373E-13				'FL'
PREDICTED	'FL'	0.84988916	0.15011092																'FL'	0.99005353	0.009946486				'FL'	0.9999758	2.42296E-05				'REACTIVE'	0.37589633	0.62410361				'FL'	0.99999714	2.9128E-06				'FL'	1	1.2547E-09				'FL'
PREDICTED	'REACTIVE'	0.22665246	0.7733475																'FL'	0.99998295	1.7044E-05				'FL'	0.99992526	7.47106E-05				'REACTIVE'	0.023337528	0.97666252				'FL'	1	8.07861E-12				'FL'	1	1.07585E-08				'FL'
PREDICTED	'FL'	0.68496531	0.31503466																'FL'	0.99995077	4.92285E-05				'FL'	0.99999571	4.26636E-06				'REACTIVE'	0.10487673	0.89512324				'FL'	1	5.28599E-11				'FL'	0.99999988	1.69451E-07				'FL'
PREDICTED	'REACTIVE'	0.08997523	0.91002476																'FL'	0.99973887	0.000261102				'FL'	0.99999321	6.8209E-06				'REACTIVE'	0.008958329	0.99104172				'FL'	1	3.88937E-14				'FL'	1	1.13298E-12				'FL'
PREDICTED	'FL'	0.67789048	0.32210952																'FL'	0.97929239	0.020707572				'FL'	0.9996351	0.000364856				'REACTIVE'	0.002561799	0.99743819				'FL'	1	1.14984E-09				'FL'	1	2.0429E-11				'FL'
PREDICTED	'FL'	0.5123834	0.4876166																'FL'	0.96089637	0.039103601				'FL'	0.99818277	0.001817295				'REACTIVE'	0.005487976	0.99451196				'FL'	1	1.06114E-10				'FL'	1	4.26909E-08				'FL'
PREDICTED	'FL'	0.99877411	0.001225871																'FL'	0.99999428	5.7649E-06				'FL'	0.99984789	0.000152141				'FL'	0.94203109	0.057968922				'FL'	0.99999964	3.02473E-07				'FL'	1	4.4143E-12				'FL'
PREDICTED	'REACTIVE'	0.30847657	0.69152343																'FL'	0.99997389	2.60516E-05				'FL'	0.99310428	0.006895755				'REACTIVE'	0.039884016	0.96011597				'FL'	0.99467129	0.005328745				'FL'	1	2.65463E-10				'FL'
PREDICTED	'FL'	0.9998405	0.0001595																'FL'	0.99995542	4.45262E-05				'FL'	0.99854243	0.001457623				'REACTIVE'	0.075795516	0.92420453				'FL'	0.99897146	0.001028509				'FL'	1	2.07102E-08				'FL'
PREDICTED	'FL'	0.99999976	2.46904E-07																'FL'	0.9806115	0.019388475				'FL'	0.99999726	2.78347E-06				'FL'	0.60311377	0.39688623				'FL'	0.99999976	1.90341E-07				'FL'	1	1.6325E-12				'FL'
PREDICTED	'FL'	0.93249643	0.067503646																'FL'	0.99899071	0.001009245				'FL'	0.99961191	0.000388072				'REACTIVE'	0.025327362	0.97467268				'FL'	0.99999213	7.92232E-06				'FL'	1	3.72514E-12				'FL'
PREDICTED	'FL'	0.9998523	0.000147693																'FL'	0.93576026	0.064239778				'FL'	0.99979824	0.000201768				'REACTIVE'	0.004300821	0.99569917				'FL'	1	4.10948E-09				'FL'	1	2.07555E-09				'FL'
PREDICTED	'FL'	0.99969339	0.000306592																'FL'	0.94685727	0.053142712				'FL'	0.99996018	3.98214E-05				'REACTIVE'	0.11859292	0.88140714				'FL'	1	2.55966E-10				'FL'	1	7.213E-11				'FL'
PREDICTED	'FL'	0.99968314	0.000316909																'FL'	0.97900015	0.020999804				'FL'	0.99999928	6.79112E-07				'REACTIVE'	0.000462047	0.99953794				'FL'	1	3.48869E-09				'FL'	1	8.4318E-13				'FL'
PREDICTED	'FL'	0.99999368	6.2955E-06																'FL'	0.72927243	0.27072752				'FL'	0.9999963	3.68831E-06				'REACTIVE'	0.001239675	0.99876034				'FL'	0.99999988	1.06664E-07				'FL'	1	2.12431E-11				'FL'
PREDICTED	'FL'	0.97238815	0.027611835																'FL'	0.84661973	0.1533803				'FL'	0.9999994	5.76134E-07				'FL'	0.99162209	0.008377959				'FL'	1	8.42134E-13				'FL'	1	1.0113E-11				'FL'
PREDICTED	'FL'	1	5.87166E-08																'FL'	0.99991572	8.43218E-05				'FL'	0.99999988	1.25067E-07				'REACTIVE'	0.23708458	0.76291537				'FL'	1	2.87005E-10				'FL'	1	9.84017E-13				'FL'
PREDICTED	'FL'	0.99941504	0.000584924																'REACTIVE'	0.41961282	0.58038723				'FL'	0.9999876	1.23988E-05				'FL'	0.87136978	0.12863019				'FL'	1	1.99424E-08				'FL'	1	7.76858E-13				'FL'
PREDICTED	'FL'	0.99999392	6.02032E-06																'FL'	0.99998319	1.67529E-05				'FL'	0.99995685	4.31714E-05				'REACTIVE'	0.004774499	0.99522543				'FL'	1	2.27238E-08				'FL'	1	6.11716E-11				'FL'
PREDICTED	'FL'	0.9999994	5.65452E-07																'FL'	0.99753606	0.002463965				'FL'	0.99999988	1.60443E-07				'REACTIVE'	0.34410536	0.65589464				'FL'	0.99997234	2.76681E-05				'FL'	1	1.7844E-12				'FL'
PREDICTED	'FL'	0.99987209	0.000127945																'FL'	0.97048753	0.029512428				'FL'	0.99999952	5.01366E-07				'REACTIVE'	0.056673717	0.94332623				'FL'	1	2.64918E-11				'FL'	1	1.09706E-10				'FL'
PREDICTED	'FL'	0.99065304	0.009347029																'FL'	0.99992883	7.11394E-05				'FL'	0.999933	6.70004E-05				'REACTIVE'	0.047296815	0.95270324				'FL'	0.99999917	8.90571E-07				'FL'	1	1.33847E-11				'FL'
PREDICTED	'FL'	0.93600357	0.063996434																'FL'	0.79751158	0.20248844				'FL'	0.99999976	2.39598E-07				'FL'	0.9880116	0.011988399				'FL'	1	1.56263E-08				'FL'	1	4.14589E-11				'FL'
PREDICTED	'FL'	0.9821077	0.017892273																'FL'	0.99997592	2.41217E-05				'FL'	0.99999774	2.32387E-06				'REACTIVE'	0.000881746	0.99911827				'FL'	1	7.08327E-09				'FL'	1	1.00528E-10				'FL'
PREDICTED	'FL'	0.99011236	0.009887667																'FL'	0.97505796	0.024942052				'FL'	0.99958581	0.000414164				'REACTIVE'	0.019791475	0.98020852				'FL'	0.99999976	1.99665E-07				'FL'	1	1.02383E-08				'FL'
PREDICTED	'FL'	0.99619496	0.003805022																'FL'	0.99887902	0.001120943				'FL'	0.99998951	1.05167E-05				'FL'	0.89504147	0.10495857				'FL'	1	3.94185E-09				'FL'	1	7.37505E-10				'FL'
PREDICTED	'REACTIVE'	0.019260101	0.98073995																'FL'	0.99999988	1.47589E-07				'FL'	0.9999963	3.69726E-06				'FL'	0.85086387	0.14913617				'FL'	1	2.12924E-09				'FL'	1	6.08607E-11				'FL'
PREDICTED	'FL'	0.81043768	0.18956229																'FL'	0.99999237	7.6242E-06				'FL'	0.99999881	1.16485E-06				'REACTIVE'	0.000197844	0.99980217				'FL'	0.99999881	1.22995E-06				'FL'	1	7.23596E-10				'FL'
PREDICTED	'FL'	0.61357313	0.38642687																'FL'	0.98964381	0.010356166				'FL'	0.99999988	1.74581E-07				'FL'	0.99912435	0.000875652				'FL'	1	3.29281E-08				'FL'	1	3.91192E-14				'FL'
PREDICTED	'FL'	0.95555794	0.044442084																'FL'	1	5.10752E-08				'FL'	0.99992633	7.36661E-05				'FL'	0.98099327	0.01900667				'FL'	1	8.2098E-10				'FL'	1	5.85005E-13				'FL'
PREDICTED	'FL'	0.99952364	0.000476425																'FL'	0.99999976	2.53575E-07				'FL'	0.99999535	4.59781E-06				'FL'	0.99588251	0.004117538				'FL'	0.99974972	0.000250323				'FL'	1	2.39865E-12				'FL'
PREDICTED	'FL'	0.67145598	0.32854408																'FL'	0.99985492	0.000145012				'FL'	0.99990785	9.20889E-05				'FL'	0.93544042	0.064559527				'FL'	0.9999994	6.25481E-07				'FL'	1	1.70478E-10				'FL'
PREDICTED	'FL'	0.66324252	0.33675742																'FL'	0.99210304	0.007897012				'FL'	0.99999273	7.22502E-06				'REACTIVE'	0.34039173	0.6596083				'FL'	1	1.35274E-08				'FL'	1	6.8391E-10				'FL'
PREDICTED	'FL'	0.81245583	0.18754415																'FL'	0.99999988	1.70141E-07				'FL'	0.99999797	2.06911E-06				'REACTIVE'	0.11666127	0.88333875				'FL'	0.99999893	1.04202E-06				'FL'	1	2.26425E-16				'FL'
PREDICTED	'FL'	0.87903571	0.12096427																'FL'	0.99999917	7.92799E-07				'FL'	0.99999821	1.80909E-06				'FL'	0.99954349	0.000456465				'FL'	0.99990499	9.49829E-05				'FL'	1	2.22561E-10				'FL'
PREDICTED	'FL'	0.93594444	0.064055555																'FL'	0.99995768	4.23424E-05				'FL'	0.99998188	1.81158E-05				'FL'	0.56308705	0.43691292				'FL'	1	2.30827E-08				'FL'	0.99999917	8.22224E-07				'FL'
PREDICTED	'FL'	0.82528853	0.17471148																'FL'	1	4.0019E-11				'FL'	0.99999714	2.82209E-06				'FL'	0.99997509	2.49651E-05				'FL'	0.99999833	1.71343E-06				'FL'	1	1.07895E-08				'FL'
PREDICTED	'FL'	0.98093951	0.019060507																'FL'	0.9999882	1.18044E-05				'FL'	0.99983907	0.000160907				'REACTIVE'	0.34373516	0.65626484				'FL'	1	3.87469E-08				'FL'	1	3.78524E-08				'FL'
PREDICTED	'FL'	0.99909925	0.000900775																'FL'	1	4.18917E-09				'FL'	0.97986114	0.020138893				'FL'	0.99996197	3.79918E-05				'FL'	1	2.17321E-11				'FL'	1	1.10404E-10				'FL'
PREDICTED	'FL'	0.9262563	0.073743716																'FL'	0.99999893	1.02316E-06				'FL'	0.99996758	3.24485E-05				'FL'	0.99396956	0.006030404				'FL'	1	7.46844E-09				'FL'	0.99999952	4.42842E-07				'FL'
PREDICTED	'FL'	0.95449221	0.045507792																'FL'	0.99999797	2.05113E-06				'FL'	0.99988163	0.000118348				'FL'	0.99981517	0.000184849				'FL'	0.99999988	1.20554E-07				'FL'	1	2.58548E-11				'FL'
PREDICTED	'FL'	0.67900389	0.32099611																'FL'	0.99999893	1.08359E-06				'FL'	0.99999452	5.45932E-06				'FL'	0.99960274	0.000397262				'FL'	1	2.48051E-08				'FL'	1	5.77122E-13				'FL'
PREDICTED	'FL'	0.98421037	0.015789589																'FL'	0.99999988	1.38588E-07				'FL'	0.99999905	1.01025E-06				'FL'	0.99952638	0.000473681				'FL'	0.99999988	1.00336E-07				'FL'	1	1.59233E-12				'FL'
PREDICTED	'REACTIVE'	0.3035861	0.69641393																'FL'	1	2.03874E-08				'FL'	0.99984682	0.000153127				'FL'	0.9992879	0.000712125				'FL'	0.99999499	4.99565E-06				'FL'	1	3.04358E-11				'FL'
PREDICTED	'FL'	0.94154918	0.058450811																'FL'	1	3.61646E-08				'FL'	0.99999917	8.93284E-07				'REACTIVE'	0.46688047	0.53311962				'FL'	0.99999714	2.81424E-06				'FL'	1	5.67743E-12				'FL'
PREDICTED	'REACTIVE'	0.004727575	0.99527246																'FL'	0.99999237	7.59178E-06				'FL'	0.99999964	3.4805E-07				'REACTIVE'	0.001312191	0.9986878				'FL'	0.99999964	3.74864E-07				'FL'	1	1.56945E-11				'FL'
PREDICTED	'FL'	0.52319646	0.47680348																'FL'	1	1.33984E-08				'FL'	0.99998474	1.5227E-05				'REACTIVE'	0.000223534	0.99977642				'FL'	1	9.57747E-09				'FL'	1	7.36852E-09				'FL'
PREDICTED	'FL'	0.99824262	0.001757348																'FL'	0.99998331	1.66977E-05				'FL'	0.99999952	5.05633E-07				'REACTIVE'	0.001256421	0.99874359				'FL'	0.99999964	3.01712E-07				'FL'	1	1.30647E-10				'FL'
PREDICTED	'FL'	0.98958057	0.010419445																'FL'	0.99999976	2.61146E-07				'FL'	0.99981278	0.000187201				'REACTIVE'	0.001248579	0.9987514				'FL'	0.99999475	5.28495E-06				'FL'	1	3.80743E-11				'FL'
PREDICTED	'FL'	0.99875927	0.001240781																'FL'	0.99999917	8.23726E-07				'FL'	0.99998569	1.42663E-05				'REACTIVE'	0.002524216	0.9974758				'FL'	1	3.91822E-09				'FL'	1	2.93643E-11				'FL'
PREDICTED	'FL'	0.9811911	0.018808927																'FL'	0.99999976	2.02807E-07				'FL'	0.99998248	1.75552E-05				'REACTIVE'	1.19307E-05	0.99998808				'FL'	1	2.62693E-08				'FL'	1	7.75748E-09				'FL'
PREDICTED	'FL'	0.9944278	0.005572155																'FL'	0.99999905	9.20003E-07				'FL'	0.99999213	7.9186E-06				'REACTIVE'	1.95398E-05	0.99998045				'FL'	1	8.45257E-10				'FL'	1	4.21013E-11				'FL'
PREDICTED	'FL'	0.95473099	0.045269068																'FL'	0.99992609	7.38455E-05				'FL'	1	5.21645E-08				'REACTIVE'	0.14673632	0.85326374				'FL'	1	5.60306E-10				'FL'	1	1.00397E-09				'FL'
PREDICTED	'FL'	0.99970537	0.000294619																'FL'	1	4.46251E-09				'FL'	1	6.18382E-11				'FL'	0.69376981	0.30623019				'FL'	1	3.33171E-09				'FL'	0.99926466	0.000735336				'FL'
PREDICTED	'FL'	0.99532938	0.004670615																'FL'	0.99996102	3.89538E-05				'FL'	1	1.44512E-08				'FL'	0.82901388	0.17098616				'FL'	1	3.43878E-10				'FL'	1	9.9124E-12				'FL'
PREDICTED	'FL'	0.99737215	0.002627861																'FL'	0.99999988	1.44115E-07				'FL'	0.9999702	2.97463E-05				'REACTIVE'	0.041028865	0.95897114				'FL'	1	1.73143E-15				'FL'	1	2.0238E-11				'FL'
PREDICTED	'REACTIVE'	0.249327	0.750673																'FL'	0.99999869	1.3427E-06				'FL'	0.99999917	7.77986E-07				'REACTIVE'	0.012962221	0.98703778				'FL'	1	2.84409E-10				'FL'	1	1.32893E-11				'FL'
PREDICTED	'REACTIVE'	0.17776585	0.82223415																'FL'	0.99960274	0.00039731				'FL'	0.99999976	2.0768E-07				'REACTIVE'	0.24007665	0.75992334				'FL'	0.99999988	8.28522E-08				'FL'	1	2.66029E-15				'FL'
PREDICTED	'REACTIVE'	0.10288338	0.8971166																'FL'	1	4.16389E-09				'FL'	0.99999189	8.08053E-06				'REACTIVE'	0.000219849	0.99978012				'FL'	1	2.45211E-09				'FL'	1	2.43716E-12				'FL'
PREDICTED	'REACTIVE'	0.040481485	0.95951855																'FL'	0.99999475	5.21288E-06				'FL'	0.99999988	1.54884E-07				'REACTIVE'	0.010202257	0.98979771				'FL'	1	4.19478E-08				'FL'	1	2.08132E-11				'FL'
PREDICTED	'REACTIVE'	0.21429086	0.78570914																'FL'	0.99996483	3.51629E-05				'FL'	0.99960583	0.000394193				'REACTIVE'	0.000480605	0.99951935				'FL'	1	5.4088E-08				'FL'	1	4.32313E-11				'FL'
PREDICTED	'FL'	0.82906431	0.17093563																'FL'	0.99996579	3.41679E-05				'FL'	0.99999869	1.35572E-06				'REACTIVE'	0.002490745	0.99750924				'FL'	1	3.65559E-08				'FL'	0.99999988	1.1838E-07				'FL'
PREDICTED	'REACTIVE'	0.00650187	0.99349809																'FL'	0.99999774	2.21848E-06				'FL'	0.99996734	3.26647E-05				'REACTIVE'	0.00167066	0.99832934				'FL'	0.99999857	1.46427E-06				'FL'	1	3.0999E-08				'FL'
PREDICTED	'FL'	0.95591599	0.044083994																'FL'	0.99970442	0.000295501				'FL'	0.99952006	0.000480002				'REACTIVE'	7.38366E-05	0.99992621				'FL'	1	8.32128E-09				'FL'	1	1.05617E-09				'FL'
PREDICTED	'REACTIVE'	0.043036293	0.95696372																'FL'	0.99999702	2.96144E-06				'FL'	0.99999797	2.04615E-06				'REACTIVE'	0.45806754	0.54193252				'FL'	0.99999976	2.43736E-07				'FL'	1	9.29074E-10				'FL'
PREDICTED	'FL'	0.60301697	0.39698303																'FL'	0.99744523	0.002554777				'FL'	0.9999795	2.05563E-05				'FL'	0.72802055	0.27197948				'FL'	1	5.6492E-08				'FL'	1	2.20468E-10				'FL'
PREDICTED	'FL'	0.97793519	0.022064839																'FL'	0.99999988	8.15044E-08				'FL'	0.99998128	1.86819E-05				'FL'	0.7452271	0.2547729				'FL'	0.99999976	2.80825E-07				'FL'	1	2.11903E-13				'FL'
PREDICTED	'FL'	0.9999336	6.64097E-05																'FL'	0.99999988	1.06629E-07				'FL'	0.99989259	0.000107366				'FL'	0.58284909	0.41715094				'FL'	1	1.31725E-10				'FL'	1	1.21151E-10				'FL'
PREDICTED	'FL'	0.7399776	0.26002246																'FL'	0.99999416	5.89473E-06				'FL'	0.99994981	5.02419E-05				'REACTIVE'	0.007584043	0.9924159				'FL'	0.9999975	2.50802E-06				'FL'	1	4.95768E-13				'FL'
PREDICTED	'FL'	0.99774277	0.002257219																'FL'	0.99999976	2.81092E-07				'FL'	0.99999785	2.09145E-06				'FL'	0.61985892	0.38014108				'FL'	0.99999988	1.38012E-07				'FL'	1	8.2648E-11				'FL'
PREDICTED	'FL'	0.99877864	0.00122139																'FL'	0.99999642	3.60533E-06				'FL'	0.99999642	3.59855E-06				'REACTIVE'	0.013426878	0.9865731				'FL'	0.99999797	2.00912E-06				'FL'	1	2.34771E-11				'FL'
PREDICTED	'FL'	0.99999464	5.36577E-06																'FL'	0.99939811	0.000601905				'FL'	0.99998927	1.07186E-05				'REACTIVE'	0.001792642	0.99820733				'FL'	0.99999857	1.42232E-06				'FL'	1	1.58206E-15				'FL'
PREDICTED	'FL'	0.99983072	0.00016925																'FL'	0.98640788	0.01359214				'FL'	0.99998939	1.06198E-05				'REACTIVE'	0.017193507	0.98280644				'FL'	0.99999952	4.39009E-07				'FL'	1	1.98046E-10				'FL'
PREDICTED	'FL'	0.63047296	0.36952698																'FL'	0.9999994	5.62891E-07				'FL'	0.99997735	2.26309E-05				'FL'	0.62741834	0.37258163				'FL'	0.99999952	4.97783E-07				'FL'	1	2.59195E-08				'FL'
PREDICTED	'FL'	0.99913788	0.00086215																'FL'	0.99995577	4.42419E-05				'FL'	0.99999368	6.33148E-06				'FL'	0.99582553	0.004174532				'FL'	0.99526018	0.004739796				'FL'	1	3.43477E-08				'FL'
PREDICTED	'FL'	0.99982661	0.000173379																'FL'	0.99999964	3.19145E-07				'FL'	0.99995136	4.85971E-05				'FL'	0.58594012	0.41405985				'FL'	0.99933642	0.000663608				'FL'	1	3.72178E-11				'FL'
PREDICTED	'FL'	0.99999952	5.00694E-07																'FL'	0.99985766	0.000142264				'FL'	0.99994671	5.32963E-05				'FL'	0.87871236	0.12128761				'FL'	1	3.11416E-09				'FL'	1	1.30948E-12				'FL'
PREDICTED	'FL'	0.99999881	1.23426E-06																'FL'	1	3.27601E-08				'FL'	0.99955887	0.000441124				'REACTIVE'	0.024467222	0.97553277				'FL'	1	1.01539E-12				'FL'	0.99999988	8.98831E-08				'FL'
PREDICTED	'FL'	0.99999845	1.57491E-06																'FL'	0.99999964	3.94178E-07				'FL'	0.99999988	1.06443E-07				'FL'	0.85637677	0.14362317				'FL'	1	4.96756E-12				'FL'	1	4.52773E-12				'FL'
PREDICTED	'FL'	0.99983072	0.000169204																'FL'	0.99999583	4.17358E-06				'FL'	0.99985373	0.000146224				'REACTIVE'	0.36620981	0.63379014				'FL'	0.9998914	0.000108601				'FL'	1	5.33059E-13				'FL'
PREDICTED	'FL'	0.99999738	2.59424E-06																'FL'	0.99999964	3.66805E-07				'FL'	0.99999988	1.7074E-07				'FL'	0.99995542	4.45944E-05				'FL'	0.99999952	4.99547E-07				'FL'	1	7.3013E-14				'FL'
PREDICTED	'FL'	0.99854738	0.001452635																'FL'	0.99845362	0.001546381				'FL'	0.9998548	0.000145196				'REACTIVE'	0.42116416	0.57883584				'FL'	0.99999559	4.44602E-06				'FL'	1	9.81246E-16				'FL'
PREDICTED	'FL'	0.99809092	0.00190902																'FL'	0.99997902	2.09298E-05				'FL'	0.99999177	8.2334E-06				'REACTIVE'	0.000824941	0.99917501				'FL'	1	9.37348E-12				'FL'	1	1.55347E-12				'FL'
PREDICTED	'FL'	0.9928844	0.007115659																'FL'	1	9.34245E-09				'FL'	0.99999988	1.02846E-07				'FL'	0.61800277	0.38199723				'FL'	1	2.8783E-12				'FL'	1	3.92296E-13				'FL'
PREDICTED	'FL'	0.99996018	3.97684E-05																'FL'	1	1.37423E-09				'FL'	0.99999905	9.83756E-07				'FL'	0.99530905	0.004690896				'FL'	1	3.52461E-11				'FL'	1	1.55151E-14				'FL'
PREDICTED	'FL'	0.79670733	0.20329264																'FL'	0.99999988	8.54755E-08				'FL'	0.99999559	4.40907E-06				'FL'	0.99827504	0.001725006				'FL'	0.99999988	1.17603E-07				'FL'	1	4.07679E-08				'FL'
PREDICTED	'FL'	0.99385542	0.006144571																'FL'	0.99993694	6.30751E-05				'FL'	0.99989104	0.000108915				'FL'	0.99995399	4.60171E-05				'FL'	0.99999976	2.00864E-07				'FL'	1	3.46768E-13				'FL'
PREDICTED	'FL'	0.74605668	0.25394335																'FL'	1	9.49719E-11				'FL'	0.99999988	1.53816E-07				'FL'	0.99545848	0.004541535				'FL'	1	5.44263E-08				'FL'	1	2.18534E-11				'FL'
PREDICTED	'FL'	0.95408159	0.045918409																'FL'	0.99997747	2.25114E-05				'FL'	0.99999976	2.47177E-07				'FL'	0.81266403	0.18733597				'FL'	0.99999988	1.11887E-07				'FL'	1	1.2618E-11				'FL'
PREDICTED	'REACTIVE'	0.036994949	0.96300507																'FL'	0.99999917	8.07744E-07				'FL'	0.99999988	7.5371E-08				'FL'	0.55692285	0.44307712				'FL'	0.99715519	0.002844785				'FL'	1	5.49503E-11				'FL'
PREDICTED	'FL'	0.98195845	0.018041577																'FL'	0.99999881	1.22632E-06				'FL'	0.99999917	8.33484E-07				'REACTIVE'	0.000296578	0.99970335				'FL'	0.99999988	8.79593E-08				'FL'	1	7.27641E-15				'FL'
PREDICTED	'FL'	0.96206814	0.037931893																'FL'	0.99999988	1.47781E-07				'FL'	0.99998701	1.30155E-05				'REACTIVE'	0.007934098	0.99206597				'FL'	0.99999964	3.02762E-07				'FL'	1	5.39318E-15				'FL'
PREDICTED	'FL'	0.82911956	0.17088042																'FL'	0.99999154	8.44506E-06				'FL'	0.99999964	3.17956E-07				'REACTIVE'	0.000710223	0.99928975				'FL'	1	7.57816E-09				'FL'	1	3.74743E-12				'FL'
PREDICTED	'FL'	0.97379702	0.026202919																'FL'	1	2.30741E-09				'FL'	0.99998522	1.48177E-05				'REACTIVE'	0.21639027	0.78360975				'FL'	1	2.33543E-09				'FL'	1	4.00937E-11				'FL'
PREDICTED	'FL'	0.85922784	0.1407721																'FL'	1	3.84488E-10				'FL'	0.9996841	0.000315918				'FL'	0.55960518	0.44039479				'FL'	0.99999917	8.46655E-07				'FL'	1	4.49625E-10				'FL'
PREDICTED	'FL'	0.96298581	0.037014153																'FL'	1	3.37416E-10				'FL'	0.99988723	0.000112746				'REACTIVE'	9.02616E-05	0.99990976				'FL'	0.99999881	1.20686E-06				'FL'	1	4.24528E-10				'FL'
PREDICTED	'FL'	0.66856587	0.33143413																'FL'	1	1.19927E-08				'FL'	0.99963498	0.000364991				'REACTIVE'	0.001296899	0.99870312				'FL'	0.98900783	0.010992151				'FL'	1	3.86141E-09				'FL'
PREDICTED	'FL'	0.79388809	0.20611194																'FL'	1	2.46281E-08				'FL'	0.99805558	0.001944436				'FL'	0.94781059	0.052189425				'FL'	0.99999845	1.54724E-06				'FL'	1	1.78043E-11				'FL'
PREDICTED	'REACTIVE'	0.49054477	0.50945526																'FL'	0.99998319	1.68381E-05				'FL'	0.99999952	5.29192E-07				'FL'	0.73759866	0.26240134				'FL'	0.99999213	7.81668E-06				'FL'	0.99999988	1.043E-07				'FL'
PREDICTED	'FL'	0.99924254	0.000757493																'FL'	0.99998891	1.10374E-05				'FL'	0.99986029	0.000139685				'REACTIVE'	0.20594504	0.79405499				'FL'	0.99999964	3.81495E-07				'FL'	1	5.16363E-08				'FL'
PREDICTED	'FL'	0.89720535	0.10279468																'FL'	0.99999976	2.05678E-07				'FL'	0.99995756	4.24489E-05				'REACTIVE'	0.009671817	0.99032825				'FL'	1	9.54741E-10				'FL'	1	1.61908E-12				'FL'
PREDICTED	'FL'	0.98175377	0.018246247																'FL'	0.99999988	8.12883E-08				'FL'	0.99968362	0.000316433				'REACTIVE'	0.4419038	0.55809623				'FL'	1	1.84203E-10				'FL'	1	3.6647E-12				'FL'
PREDICTED	'FL'	0.74356371	0.25643623																'FL'	0.99975747	0.000242499				'FL'	0.99998844	1.15743E-05				'FL'	0.97209239	0.027907653				'FL'	1	1.01426E-11				'FL'	1	5.57557E-10				'FL'
PREDICTED	'FL'	0.94535059	0.054649435																'FL'	0.99999952	4.77727E-07				'FL'	0.99997973	2.02466E-05				'FL'	0.87104756	0.12895238				'FL'	1	1.36769E-09				'FL'	1	1.42715E-12				'FL'
PREDICTED	'FL'	0.87925148	0.12074847																'FL'	1	1.00375E-08				'FL'	0.99998271	1.72982E-05				'REACTIVE'	0.16845801	0.83154196				'FL'	0.99999881	1.21005E-06				'FL'	0.99999988	7.47295E-08				'FL'
PREDICTED	'REACTIVE'	0.009398635	0.9906013																'FL'	1	2.72306E-08				'FL'	0.99999797	2.01974E-06				'REACTIVE'	0.011078721	0.98892128				'FL'	1	9.35935E-12				'FL'	1	1.28106E-10				'FL'
PREDICTED	'FL'	0.97392988	0.026070101																'FL'	0.9999963	3.65102E-06				'FL'	0.99993563	6.43406E-05				'REACTIVE'	0.21139704	0.78860295				'FL'	1	2.2698E-11				'FL'	1	1.66623E-09				'FL'
PREDICTED	'FL'	0.84019059	0.15980946																'FL'	0.99948657	0.000513354				'FL'	0.99998868	1.13606E-05				'FL'	0.75303257	0.24696741				'FL'	1	8.64602E-11				'FL'	1	7.75036E-11				'FL'
PREDICTED	'FL'	0.97858089	0.021419114																'FL'	1	4.70581E-08				'FL'	0.99998498	1.49717E-05				'FL'	0.87332189	0.12667811				'FL'	1	5.98198E-10				'FL'	1	3.06169E-09				'FL'
PREDICTED	'FL'	0.51315469	0.48684531																'FL'	0.99999607	3.96931E-06				'FL'	0.99999332	6.63009E-06				'FL'	0.96814048	0.031859562				'FL'	1	1.07506E-11				'FL'	0.99999928	6.55651E-07				'FL'
PREDICTED	'FL'	0.80186653	0.19813351																'FL'	0.99999988	1.00628E-07				'FL'	0.99996924	3.07686E-05				'REACTIVE'	0.38018098	0.61981899				'FL'	1	4.2726E-10				'FL'	1	7.75568E-11				'FL'
PREDICTED	'FL'	0.56260818	0.43739182																'FL'	1	2.6521E-09				'FL'	0.99996281	3.71945E-05				'FL'	0.75360066	0.24639933				'FL'	0.99931097	0.00068904				'FL'	1	3.22265E-09				'FL'
PREDICTED	'FL'	0.99872655	0.001273463																'FL'	0.99999857	1.44856E-06				'FL'	0.9972682	0.002731786				'REACTIVE'	0.039485916	0.96051401				'FL'	0.999632	0.000367963				'FL'	1	2.68907E-12				'FL'
PREDICTED	'REACTIVE'	0.27827296	0.72172707																'FL'	0.99996293	3.70537E-05				'FL'	0.99999976	2.94374E-07				'REACTIVE'	0.002948636	0.99705136				'FL'	0.99994338	5.66438E-05				'FL'	1	9.30564E-09				'FL'
PREDICTED	'FL'	0.99950922	0.00049084																'FL'	0.99999845	1.53585E-06				'FL'	0.99999797	2.07214E-06				'FL'	0.80548084	0.19451912				'FL'	0.99998546	1.45612E-05				'FL'	1	4.08526E-10				'FL'
PREDICTED	'FL'	0.99997568	2.42844E-05																'FL'	1	6.47197E-10				'FL'	0.99974948	0.000250511				'REACTIVE'	0.41857463	0.58142531				'FL'	1	1.09617E-08				'FL'	1	4.51538E-12				'FL'
PREDICTED	'FL'	0.75691408	0.24308594																'FL'	1	3.51844E-08				'FL'	0.99999952	4.37662E-07				'FL'	0.70556879	0.29443124				'FL'	1	2.47173E-08				'FL'	1	1.78442E-13				'FL'
PREDICTED	'FL'	0.98913389	0.010866101																'FL'	0.99998713	1.28984E-05				'FL'	0.9995839	0.000416063				'REACTIVE'	0.23901387	0.76098621				'FL'	0.99999976	2.53571E-07				'FL'	1	3.32163E-11				'FL'
PREDICTED	'REACTIVE'	0.49332777	0.5066722																'FL'	0.99999678	3.17431E-06				'FL'	0.99910516	0.000894815				'REACTIVE'	0.099401504	0.90059847				'FL'	0.99795687	0.002043132				'FL'	1	6.927E-11				'FL'
PREDICTED	'FL'	0.96706736	0.03293265																'FL'	0.99999535	4.64102E-06				'FL'	0.99999321	6.79619E-06				'FL'	0.89306778	0.10693225				'FL'	0.99063009	0.009369884				'FL'	1	1.07953E-12				'FL'
PREDICTED	'REACTIVE'	0.10832311	0.89167684																'FL'	1	2.12569E-08				'FL'	0.99986029	0.000139677				'FL'	0.88174641	0.1182536				'FL'	0.99986613	0.000133857				'FL'	1	2.17694E-11				'FL'
PREDICTED	'REACTIVE'	0.031564832	0.96843523																'FL'	0.99999976	2.67749E-07				'FL'	0.99997878	2.11756E-05				'FL'	0.99651527	0.003484679				'FL'	0.99998522	1.47737E-05				'FL'	1	5.10784E-10				'FL'
PREDICTED	'REACTIVE'	0.1301571	0.86984289																'FL'	0.99997449	2.55592E-05				'FL'	0.99994957	5.03758E-05				'FL'	0.72932464	0.27067536				'FL'	0.99999881	1.1367E-06				'FL'	1	1.80836E-09				'FL'
PREDICTED	'FL'	0.59236538	0.40763465																'FL'	0.99999797	2.02361E-06				'FL'	0.99893361	0.001066339				'REACTIVE'	0.40426087	0.59573913				'FL'	1	4.3004E-09				'FL'	1	5.58905E-10				'FL'
PREDICTED	'FL'	0.65845823	0.34154174																'FL'	0.9999572	4.27909E-05				'FL'	0.99999893	1.06509E-06				'FL'	0.98959678	0.010403232				'FL'	1	5.95726E-08				'FL'	1	5.6289E-08				'FL'
PREDICTED	'REACTIVE'	0.14023404	0.85976601																'FL'	0.99999499	5.0346E-06				'FL'	0.99989605	0.000103981				'FL'	0.53261012	0.46738988				'FL'	0.99994504	5.49384E-05				'FL'	1	9.6066E-10				'FL'
PREDICTED	'FL'	0.54031998	0.45968005																'FL'	0.99999714	2.84825E-06				'FL'	0.99999976	2.92535E-07				'FL'	0.68296015	0.31703988				'FL'	0.9999994	5.75807E-07				'FL'	1	6.17755E-10				'FL'
PREDICTED	'REACTIVE'	0.35962018	0.64037979																'FL'	0.99998069	1.93299E-05				'FL'	0.99999797	2.06826E-06				'REACTIVE'	0.25217775	0.74782228				'FL'	0.99999964	3.81796E-07				'FL'	1	1.31181E-13				'FL'
PREDICTED	'FL'	0.85613084	0.14386915																'FL'	0.99994469	5.52694E-05				'FL'	0.99998081	1.91897E-05				'FL'	0.977018	0.022981973				'FL'	1	1.21519E-08				'FL'	1	2.71141E-13				'FL'
PREDICTED	'FL'	0.99225968	0.00774036																'FL'	0.99552274	0.004477242				'FL'	0.99999571	4.32564E-06				'FL'	0.76268649	0.23731348				'FL'	1	5.89502E-09				'FL'	1	6.73702E-12				'FL'
PREDICTED	'FL'	0.99996722	3.27475E-05																'FL'	0.99816281	0.001837243				'FL'	0.99998832	1.16809E-05				'FL'	0.66265267	0.33734736				'FL'	1	2.34956E-10				'FL'	1	3.08434E-11				'FL'
PREDICTED	'FL'	0.92291093	0.077089071																'FL'	0.99999964	3.04386E-07				'FL'	0.99999678	3.24825E-06				'FL'	0.99654609	0.003453901				'FL'	1	9.23447E-09				'FL'	1	2.74399E-13				'FL'
PREDICTED	'FL'	0.99987888	0.000121107																'FL'	0.99999523	4.73025E-06				'FL'	0.9999553	4.46835E-05				'FL'	0.99092156	0.009078421				'FL'	0.99999821	1.7576E-06				'FL'	1	7.28851E-12				'FL'
PREDICTED	'FL'	0.99988604	0.000113953																'FL'	0.99998617	1.38659E-05				'FL'	0.99822789	0.001772133				'REACTIVE'	0.062965944	0.93703407				'FL'	1	1.13056E-09				'FL'	1	9.02752E-14				'FL'
PREDICTED	'FL'	0.9999938	6.22732E-06																'FL'	0.99705863	0.002941369				'FL'	0.99977595	0.00022404				'FL'	0.99996805	3.19945E-05				'FL'	0.99992442	7.55519E-05				'FL'	1	3.13465E-11				'FL'
PREDICTED	'FL'	0.99990952	9.04608E-05																'FL'	0.99999928	6.80417E-07				'FL'	0.99998474	1.53119E-05				'REACTIVE'	0.001532361	0.99846762				'FL'	0.99999976	2.27507E-07				'FL'	1	5.65322E-14				'FL'
PREDICTED	'FL'	0.99599034	0.004009642																'FL'	0.99999547	4.47426E-06				'FL'	0.99999964	3.61702E-07				'REACTIVE'	0.000527269	0.9994728				'FL'	0.99999785	2.17093E-06				'FL'	1	6.09791E-13				'FL'
PREDICTED	'FL'	0.99998856	1.13999E-05																'FL'	0.99995029	4.97289E-05				'FL'	0.99999464	5.37077E-06				'REACTIVE'	0.010090759	0.98990929				'FL'	0.99999952	4.69162E-07				'FL'	1	1.19152E-12				'FL'
PREDICTED	'REACTIVE'	0.10412246	0.8958776																'FL'	0.99999833	1.64454E-06				'FL'	0.99999988	1.64287E-07				'REACTIVE'	0.058226217	0.94177377				'FL'	1	1.70802E-09				'FL'	1	8.85691E-12				'FL'
PREDICTED	'FL'	0.9999969	3.08433E-06																'FL'	1	8.39866E-09				'FL'	0.99999976	2.4075E-07				'REACTIVE'	0.0092369	0.99076313				'FL'	0.99997652	2.34965E-05				'FL'	1	3.16624E-14				'FL'
PREDICTED	'FL'	0.99958044	0.000419586																'FL'	1	2.13781E-08				'FL'	1	3.01091E-08				'REACTIVE'	0.000596614	0.99940336				'FL'	0.99999225	7.71893E-06				'FL'	1	2.26225E-11				'FL'
PREDICTED	'FL'	0.98490101	0.015099006																'FL'	0.9999795	2.04486E-05				'FL'	0.99999988	8.83516E-08				'REACTIVE'	0.073595017	0.92640495				'FL'	0.99993849	6.14827E-05				'FL'	1	4.00421E-11				'FL'
PREDICTED	'FL'	0.99952412	0.000475926																'FL'	1	7.38764E-10				'FL'	0.99999988	5.97759E-08				'FL'	0.93120825	0.068791717				'FL'	0.99999928	7.71169E-07				'FL'	1	2.17988E-12				'FL'
PREDICTED	'FL'	0.54304117	0.45695877																'FL'	1	9.15113E-11				'FL'	0.99999988	7.17969E-08				'FL'	0.80190867	0.19809128				'FL'	0.9999994	6.46134E-07				'FL'	1	5.44704E-11				'FL'
PREDICTED	'FL'	0.99702042	0.002979497																'FL'	0.99887222	0.001127779				'FL'	0.99999928	6.95567E-07				'REACTIVE'	0.01439538	0.98560458				'FL'	0.99946755	0.000532487				'FL'	1	1.35323E-14				'FL'
PREDICTED	'FL'	0.99801528	0.001984725																'FL'	1	4.31008E-09				'FL'	0.9999609	3.90695E-05				'FL'	0.98364627	0.016353747				'FL'	0.9443875	0.055612531				'FL'	1	8.96516E-12				'FL'
PREDICTED	'FL'	0.99261147	0.007388519																'FL'	1	5.01295E-08				'FL'	0.99999666	3.33594E-06				'FL'	0.92034918	0.079650871				'FL'	0.99983656	0.000163393				'FL'	1	1.50474E-11				'FL'
PREDICTED	'FL'	0.90305066	0.096949324																'FL'	0.99999762	2.39277E-06				'FL'	0.99999881	1.22997E-06				'REACTIVE'	0.014571387	0.98542863				'FL'	1	1.22955E-09				'FL'	1	2.37277E-09				'FL'
PREDICTED	'REACTIVE'	0.26807296	0.73192704																'FL'	1	1.52607E-08				'FL'	0.99999928	7.45697E-07				'FL'	0.95638394	0.043616008				'FL'	0.9997887	0.000211341				'FL'	1	9.92526E-14				'FL'
PREDICTED	'FL'	0.99299991	0.007000099																'FL'	0.99999499	4.98505E-06				'FL'	0.99999964	3.67949E-07				'REACTIVE'	0.000999553	0.99900049				'FL'	0.99831879	0.001681217				'FL'	1	5.9056E-08				'FL'
PREDICTED	'FL'	0.99897039	0.001029656																'FL'	1	5.09201E-11				'FL'	0.99999952	5.35056E-07				'FL'	0.71768647	0.28231356				'FL'	0.9977144	0.002285624				'FL'	1	2.16271E-11				'FL'
PREDICTED	'FL'	0.99716336	0.0028366																'FL'	1	1.47233E-10				'FL'	0.99970311	0.000296921				'REACTIVE'	0.00182418	0.99817586				'FL'	0.99972683	0.000273183				'FL'	1	5.43027E-09				'FL'
PREDICTED	'FL'	0.5828743	0.41712567																'FL'	1	8.14421E-10				'FL'	0.99996972	3.023E-05				'REACTIVE'	0.062109772	0.93789017				'FL'	1	2.11547E-09				'FL'	1	5.69326E-12				'FL'
PREDICTED	'FL'	0.99980313	0.000196895																'FL'	1	2.69518E-08				'FL'	0.99999368	6.32157E-06				'FL'	0.7478106	0.25218937				'FL'	1	8.43871E-11				'FL'	1	8.2097E-10				'FL'
PREDICTED	'REACTIVE'	0.21141709	0.78858298																'FL'	1	1.99552E-08				'FL'	0.99998927	1.07247E-05				'REACTIVE'	0.49773306	0.502267				'FL'	1	1.74913E-09				'FL'	1	3.89541E-10				'FL'
PREDICTED	'FL'	0.98766232	0.01233767																'FL'	0.99999976	2.46454E-07				'FL'	0.99998796	1.20446E-05				'FL'	0.66823	0.33177003				'FL'	1	7.30531E-09				'FL'	1	1.54791E-10				'FL'
PREDICTED	'FL'	0.78830528	0.21169473																'FL'	0.99999976	2.61539E-07				'FL'	0.99997497	2.50393E-05				'FL'	0.66711813	0.33288193				'FL'	1	2.8243E-10				'FL'	1	4.88697E-13				'FL'
PREDICTED	'REACTIVE'	0.14694118	0.85305887																'FL'	1	6.90536E-10				'FL'	0.99884689	0.001153073				'REACTIVE'	0.093275391	0.90672463				'FL'	0.99999928	7.6538E-07				'FL'	1	4.9803E-11				'FL'
PREDICTED	'REACTIVE'	0.25505206	0.74494797																'FL'	1	7.58216E-09				'FL'	0.99954152	0.000458501				'REACTIVE'	0.13883863	0.86116135				'FL'	0.99999988	8.41619E-08				'FL'	1	3.5282E-09				'FL'
PREDICTED	'FL'	0.79683226	0.20316769																'FL'	1	3.49841E-09				'FL'	0.99958068	0.000419338				'REACTIVE'	0.27872756	0.72127247				'FL'	0.99999964	3.20235E-07				'FL'	1	6.57353E-12				'FL'
PREDICTED	'FL'	0.86747193	0.13252811																'FL'	0.99877447	0.00122553				'FL'	0.99999666	3.31241E-06				'FL'	0.9975279	0.002472078				'FL'	0.99999964	3.10091E-07				'FL'	1	8.54291E-10				'FL'
PREDICTED	'FL'	0.99952734	0.000472737																'FL'	0.99999702	2.98673E-06				'FL'	0.99994373	5.62526E-05				'FL'	0.66194218	0.33805782				'FL'	0.99999988	1.41555E-07				'FL'	1	3.29995E-09				'FL'
PREDICTED	'FL'	0.99462897	0.00537103																'FL'	1	9.33002E-10				'FL'	0.99998927	1.06941E-05				'FL'	0.88902944	0.11097053				'FL'	0.99999774	2.26597E-06				'FL'	1	7.76862E-11				'FL'
PREDICTED	'FL'	0.99889439	0.001105619																'FL'	0.99987936	0.00012062				'FL'	0.99990737	9.25578E-05				'REACTIVE'	0.001122003	0.99887794				'FL'	0.99999428	5.74251E-06				'FL'	1	3.08176E-10				'FL'
PREDICTED	'FL'	0.99891651	0.001083455																'FL'	1	2.68176E-08				'FL'	0.99994457	5.5408E-05				'FL'	0.95874518	0.041254878				'FL'	0.99998605	1.39958E-05				'FL'	1	1.17371E-11				'FL'
PREDICTED	'FL'	0.53060722	0.46939275																'FL'	0.99999988	8.39021E-08				'FL'	0.99996626	3.36967E-05				'FL'	0.96585941	0.034140561				'FL'	0.99998844	1.15762E-05				'FL'	1	3.4033E-13				'FL'
PREDICTED	'REACTIVE'	0.42612517	0.57387483																'FL'	1	9.07943E-10				'FL'	0.99999893	1.10267E-06				'FL'	0.80011791	0.19988208				'FL'	0.99999976	2.85836E-07				'FL'	0.99999988	1.0307E-07				'FL'
PREDICTED	'FL'	0.99906749	0.000932501																'FL'	0.9999994	6.42458E-07				'FL'	0.99997437	2.56868E-05				'FL'	0.78770643	0.21229354				'FL'	0.99999595	4.10403E-06				'FL'	1	3.70171E-09				'FL'
PREDICTED	'REACTIVE'	0.26091141	0.73908859																'FL'	1	4.00067E-08				'FL'	0.99991882	8.11464E-05				'FL'	0.99967229	0.000327666				'FL'	0.99944216	0.000557877				'FL'	1	1.3167E-11				'FL'
PREDICTED	'FL'	0.53546768	0.46453235																'FL'	0.99999964	3.54247E-07				'FL'	0.99995744	4.2603E-05				'FL'	0.80009341	0.19990662				'FL'	0.99768662	0.002313422				'FL'	1	6.74942E-12				'FL'
PREDICTED	'REACTIVE'	0.43226367	0.56773627																'FL'	1	2.45126E-08				'FL'	0.99993098	6.89614E-05				'FL'	0.99892503	0.001074896				'FL'	0.99999988	9.32302E-08				'FL'	1	1.15934E-10				'FL'
PREDICTED	'REACTIVE'	0.34252605	0.65747398																'FL'	0.99999738	2.6435E-06				'FL'	0.99999893	1.04463E-06				'FL'	0.99988914	0.00011084				'FL'	0.99453038	0.005469664				'FL'	1	4.77684E-12				'FL'
PREDICTED	'FL'	0.99769223	0.002307785																'FL'	0.99999988	6.34925E-08				'FL'	0.99999869	1.30339E-06				'FL'	0.99522227	0.004777734				'FL'	0.90766037	0.092339613				'FL'	1	3.35899E-14				'FL'
PREDICTED	'FL'	0.90838772	0.091612317																'FL'	0.99999928	6.93323E-07				'FL'	0.99998498	1.49798E-05				'FL'	0.96660936	0.033390649				'FL'	0.99849367	0.001506354				'FL'	1	3.68499E-08				'FL'
PREDICTED	'FL'	0.99939799	0.000602024																'FL'	0.99999821	1.77263E-06				'FL'	0.99999809	1.91429E-06				'FL'	0.93532497	0.064675063				'FL'	0.99736124	0.002638752				'FL'	1	3.93585E-11				'FL'
PREDICTED	'REACTIVE'	0.32625282	0.67374718																'FL'	1	2.74341E-10				'FL'	0.99695992	0.003040082				'FL'	0.9728865	0.027113494				'FL'	0.99999976	2.07146E-07				'FL'	1	1.47539E-11				'FL'
PREDICTED	'FL'	0.98416799	0.015831968																'FL'	1	1.10034E-08				'FL'	0.9996258	0.000374166				'FL'	0.99981731	0.000182762				'FL'	0.99999952	4.28544E-07				'FL'	1	1.1203E-11				'FL'
PREDICTED	'FL'	0.99663144	0.00336851																'FL'	0.99999988	6.34915E-08				'FL'	0.99976808	0.000231971				'FL'	0.85884351	0.14115646				'FL'	0.99999511	4.93572E-06				'FL'	1	1.52175E-09				'FL'
PREDICTED	'FL'	0.61043751	0.38956243																'FL'	1	5.63079E-08				'FL'	0.99996436	3.56472E-05				'REACTIVE'	0.090787552	0.90921247				'FL'	0.99998963	1.03596E-05				'FL'	0.99999809	1.92026E-06				'FL'
PREDICTED	'REACTIVE'	0.005073655	0.99492633																'FL'	1	2.1802E-08				'FL'	0.99999964	3.21714E-07				'REACTIVE'	0.030664319	0.96933573				'FL'	0.99999988	1.02547E-07				'FL'	1	1.97631E-09				'FL'
PREDICTED	'REACTIVE'	0.4964129	0.50358707																'FL'	1	1.25542E-08				'FL'	0.99999738	2.61552E-06				'REACTIVE'	0.000191466	0.99980861				'FL'	0.99877757	0.001222437				'FL'	0.99999988	1.15531E-07				'FL'
PREDICTED	'REACTIVE'	0.23321313	0.76678687																'FL'	0.99999976	2.18623E-07				'FL'	0.99987733	0.000122651				'REACTIVE'	0.010273701	0.98972625				'FL'	0.99975294	0.000247003				'FL'	1	9.5774E-13				'FL'
PREDICTED	'REACTIVE'	0.004774456	0.99522555																'FL'	0.99999964	3.53502E-07				'FL'	0.99997687	2.31837E-05				'REACTIVE'	0.019640196	0.98035973				'FL'	0.99997127	2.86792E-05				'FL'	1	7.48625E-09				'FL'
PREDICTED	'REACTIVE'	0.37439018	0.62560982																'FL'	0.99999249	7.549E-06				'FL'	0.99998224	1.77057E-05				'REACTIVE'	0.004182724	0.99581724				'FL'	0.99999952	4.74257E-07				'FL'	1	3.44278E-11				'FL'
PREDICTED	'FL'	0.89581466	0.10418533																'FL'	0.99851769	0.001482327				'FL'	0.99999952	4.33707E-07				'REACTIVE'	0.001560619	0.99843937				'FL'	0.99999428	5.72045E-06				'FL'	1	2.08942E-12				'FL'
PREDICTED	'REACTIVE'	0.18040672	0.81959331																'FL'	0.99999988	1.17218E-07				'FL'	0.99980575	0.000194273				'REACTIVE'	0.026153663	0.97384632				'FL'	0.99999893	1.06793E-06				'FL'	1	6.2487E-14				'FL'
[truncated: 18,168 more rows]
[truncated: 70 more columns]
